# Supplementary material for: The actin cytoskeletal architecture of estrogen receptor positive breast cancer cells suppresses invasion
Source: Nat Commun. 2018 Jul 30;9:2980. doi: 10.1038/s41467-018-05367-2 (PMC6065369; doi:10.1038/s41467-018-05367-2)
Supplement: Supplementary file 4 — Supplementary Data 1 [file 41467_2018_5367_MOESM4_ESM.xlsx]

## Sheet: Table 1
Curated list of actin regulators
Gene Names
ABI1
ABI3
ABLIM1
ABLIM2
ABLIM3
ACTA1
ACTA2
ACTB
ACTC1
ACTG1
ACTG2
ACTL6A
ACTL6B
ACTL7A
ACTL7B
ACTL8
ACTL9
ACTN1
ACTN2
ACTN3
ACTN4
ACTR10
ACTR1A
ACTR1B
ACTR2
ACTR3
ACTR3B
ACTR5
ACTR6
ACTR8
ACTRT2
AFAP1
AFAP1L1
AMOT
ANLN
ARPC1A
ARPC1B
ARPC2
ARPC3
ARPC4
ARPC5
ARPC5L
ARPM1
AVIL
BCAR1
C15orf38
CALD1
CAPG
CAPZA1
CAPZA2
CAPZA3
CAPZB
CD2AP
CFL1
CFL2
CNN1
CNN2
CNN3
COBL
COBLL1
CORO1A
CORO1B
CORO1C
CORO2A
CORO2B
CORO6
CORO7
COTL1
CRIPAK
CTTN
CTTNBP2NL
CYFIP1
CYFIP2
DAAM1
DAAM2
DBN1
DBNL
DFNB31
DIAPH1
DIAPH2
DIAPH3
DSTN
EHD2
ENAH
ESPN
EVL
EZR
FBLIM1
FHOD1
FHOD3
FILIP1
FLNA
FLNB
FLNC
FMN1
FMN2
FMNL1
FMNL2
FMNL3
FNBP1
FNBP1L
FSCN1
FSCN2
FSCN3
GSN
INF2
KLHL1
KLHL17
KLHL2
KLHL20
KLHL21
KLHL22
KLHL3
KLHL4
KLHL5
KPTN
LCP1
LDB3
LIMA1
LIMK1
LIMK2
LMOD1
LMOD2
LMOD3
LRRC16A
LRRC45
LRRC49
LRRCC1
LRRFIP1
LSP1
MARCKS
MSN
MYH1
MYH10
MYH11
MYH13
MYH14
MYH15
MYH16
MYH2
MYH3
MYH4
MYH6
MYH7
MYH7B
MYH8
MYH9
MYL1
MYL12A
MYL12B
MYL2
MYL3
MYL4
MYL5
MYL6
MYL6B
MYL7
MYL9
MYLIP
MYLK
MYLK2
MYLK3
MYLK4
MYLPF
MYO10
MYO15A
MYO15B
MYO16
MYO18A
MYO18B
MYO19
MYO1A
MYO1B
MYO1C
MYO1D
MYO1E
MYO1F
MYO1G
MYO1H
MYO3A
MYO3B
MYO5A
MYO5B
MYO5C
MYO6
MYO7A
MYO7B
MYO9A
MYO9B
MYOM1
MYOM2
MYOT
MYOZ1
MYOZ2
NEB
NEBL
NEXN
PALLD
PARVA
PARVB
PARVG
PDLIM1
PDLIM2
PDLIM3
PDLIM5
PDLIM7
PFN1
PFN2
PFN3
PFN4
PHACTR1
PHACTR2
PHACTR3
PHACTR4
PLEC
PLS1
PLS3
PXN
RCSD1
RDX
RLTPR
ROCK1
ROCK2
SCIN
SMTN
SPIRE1
SPIRE2
SSH1
SSH2
SSH3
SVIL
SYNPO
SYNPO2
SYNPO2L
TAGLN
TAGLN2
TCAP
TENC1
TLN1
TLN2
TMOD1
TMOD2
TMOD3
TMOD4
TMSB10
TMSB15A
TMSB15B
TMSB4X
TMSB4Y
TNNC1
TNNC2
TNNI1
TNNI2
TNNI3
TNNT1
TNNT2
TNNT3
TNS1
TNS3
TNS4
TPM1
TPM2
TPM3
TPM4
TTN
TWF1
TWF2
VASP
VCL
VIL1
VILL
WAS
WASF1
WASF2
WASF3
WASH1
WASL
WDR1
WHAMM
WIPF1
WIPF2
WIPF3
XIRP1
XIRP2
ZYX
