# Supplementary material for: The actin cytoskeletal architecture of estrogen receptor positive breast cancer cells suppresses invasion
Source: Nat Commun. 2018 Jul 30;9:2980. doi: 10.1038/s41467-018-05367-2 (PMC6065369; doi:10.1038/s41467-018-05367-2)
Supplement: Supplementary file 5 — Supplementary Data 2 [file 41467_2018_5367_MOESM5_ESM.xlsx]

## Sheet: Table 2
List of microarray data sets used in gene expression analysis
Study	Journal	Year	Platform	ER negative	ER positive	Representation of Actin Genes
Bittner	Not Published	2005	Human Genome U133 Plus 2.0 Array	66	110	98.2456
Curtis	Nature	2012	Illumina Human HT-12 V3.0 R2	382	1156	99.2982
Esserman	Breast Cancer Res Treat	2012	Agilent Human Genome 44K	51	50	98.2456
Ginestier	Clin Cancer Res	2006	Human Genome U133 Plus 2.0 Array	21	24	98.2456
Gluck	Breast Cancer Res Treat	2011	Not pre-defined in Oncomine	70	81	97.193
Kao	BMC Cancer	2011	Human Genome U133 Plus 2.0 Array	123	204	98.2456
Korde	Breast Cancer Res Treat	2010	Human Genome U133 Plus 2.0 Array	29	32	98.2456
Lu	Breast Cancer Res Treat	2008	Human Genome U133 Plus 2.0 Array	50	45	98.2456
Miyake	Cancer Sci	2012	Human Genome U133 Plus 2.0 Array	44	71	98.2456
Richardson 2	Cancer Cell	2006	Human Genome U133 Plus 2.0 Array	24	15	98.2456
Stickeler	Oncol Rep	2011	Agilent Human Genome 44K	14	18	98.5965
TCGA	Nature	2011	Not pre-defined in Oncomine	87	225	98.2456
