# Supplementary material for: The actin cytoskeletal architecture of estrogen receptor positive breast cancer cells suppresses invasion
Source: Nat Commun. 2018 Jul 30;9:2980. doi: 10.1038/s41467-018-05367-2 (PMC6065369; doi:10.1038/s41467-018-05367-2)
Supplement: Supplementary file 6 — Supplementary Data 3 [file 41467_2018_5367_MOESM6_ESM.xlsx]

## Sheet: Table 3
Gene expression analysis of curated list of actin regulators using microarray data sets
Bittner Breast				Curtis Breast				Esserman Breast				Ginestier Breast				Gluck Breast				Kao Breast				Korde Breast				Lu Breast				Miyake Breast				Richardson Breast 2				Stickeler Breast				TCGA Breast				Ma_Breast_4
Gene Symbol	-log10(p)	Log2(fold change)		Gene Symbol	-log(p)	Log2(fold change)		Gene Symbol	-log(p)	Log2(fold change)		Gene Symbol	-log(p)	Log2(fold change)		Gene Symbol	-log(p)	Log2(fold change)		Gene Symbol	-log(p)	Log2(fold change)		Gene Symbol	-log(p)	Log2(fold change)		Gene Symbol	-log(p)	Log2(fold change)		Gene Symbol	-log(p)	Log2(fold change)		Gene Symbol	-log(p)	Log2(fold change)		Gene Symbol	-log(p)	Log2(fold change)		Gene Symbol	-log(p)	Log2(fold change)		Gene Symbol	-log(p)
TNNT1	6.58246	1.88007		EVL	118.833	1.39485		TNNT1	5.425	1.38213		EVL	6.39639	1.54542		EVL	16.8638	1.34315		TNNT1	13.6317	2.13551		EVL	5.83669	1.13874		MYH11	6.02817	2.76268		TNNT1	5.49951	2.28502		EVL	10.1938	2.65683		TNNT1	3.93252	3.41607		ABLIM3	27.4909	1.25705		ABLIM3	3.29924
EVL	13.331	1.16656		SSH3	77.2558	0.750208		EVL	12.2849	1.31398		NEBL	3.4307	1.29918		TNNT1	4.56499	0.948901		EVL	36.7994	1.43355		CRIPAK	6.51451	1.04017		SYNPO2	6.38442	2.19192		ESPN	3.80372	1.18516		CRIPAK	5.11893	2.42774		SYNPO2L	3.23787	3.09109		EVL	34.0232	1.25542		CRIPAK	1.98251
ESPN	4.49282	0.895216		MYL5	75.7251	0.656642		MYO5C	6.77223	1.06777		MYO5C	4.40888	1.13237		ABLIM3	5.7498	0.921147		ESPN	11.5791	1.10514		DAAM1	6.38276	0.943775		CRIPAK	11.3546	2.12581		EVL	10.6515	1.05038		ABLIM3	4.60061	2.27795		CORO6	3.17458	2.30802		NEBL	10.7595	1.12299		EVL	2.33648
LIMA1	3.85659	0.726358		FMNL2	69.557	-0.499812		NEBL	2.64404	0.771045		ABLIM3	3.79298	1.10812		CORO6	7.07865	0.920228		ABLIM3	13.0664	0.964441		ABLIM3	3.09688	0.796312		ABLIM3	10.3827	2.07568		CORO6	3.74328	1.01096		KLHL3	6.16715	1.71982		TNNI3	2.29422	2.04173		MYO5C	17.146	1.09163		CYFIP2	1.97376
ABLIM3	3.22671	0.659583		MYO5C	67.7996	0.843214		SSH3	6.49566	0.759119		CTTN	3.07084	1.05526		MYO5C	7.96766	0.655957		FLNB	27.178	0.909902		TNNT1	1.60558	0.773772		TNNT1	2.55666	2.04954		NEBL	2.88086	0.871079		SYNPO2	2.86105	1.70005		TNS4	1.69487	1.73953		LIMA1	19.2773	1.07671		NEBL	2.67279
TENC1	6.74167	0.648579		FLNB	67.7787	0.795306		MYO6	2.71461	0.695222		SSH3	3.59293	0.916157		EHD2	4.40793	0.623562		MYL5	24.0604	0.898232		SYNPO2	1.35193	0.743044		EVL	21.9247	2.02745		ABLIM3	2.75439	0.861902		MYO5C	4.80987	1.65214		MYO5C	3.31971	1.66514		TNNT1	6.2338	1.07308		FLNB	1.88294
EHD2	1.86297	0.627166		MSN	65.8178	-0.722778		ABLIM3	3.58408	0.628034		FLNB	3.30064	0.89961		TNNI3	3.029	0.553048		NEBL	14.4823	0.840117		ACTA2	1.95671	0.694793		LMOD1	5.14608	1.89782		MYO5C	6.50628	0.840726		LRRFIP1	4.95482	1.48567		ABLIM3	2.75355	1.39766		SYNPO2L	9.37386	1.02383		MYO5C	0.900999
LMOD3	2.39568	0.611205		ABLIM3	64.5712	0.483946		PXN	4.0249	0.588219		COBL	1.43049	0.886863		LIMA1	4.24657	0.474053		VILL	7.6213	0.768091		LIMA1	3.74852	0.692586		VILL	3.8078	1.80944		SYNPO2	2.20734	0.780572		TNNT1	1.61411	1.44347		ACTL6B	1.93323	1.28051		SSH3	22.0336	1.01559		PARVA	1.26488
MYO5C	5.74271	0.604392		ANLN	64.1425	-0.690268		CORO2A	2.80533	0.557064		TNNT1	1.33701	0.878761		SYNPO2L	2.71252	0.454095		MYO5B	13.8872	0.721225		MYLIP	4.87171	0.668518		FLNB	10.5763	1.356		KLHL1	1.44828	0.77715		LIMA1	5.37762	1.38087		PXN	3.525	1.24891		CORO6	12.5027	1.00865		EZR	0.793048
CRIPAK	7.01169	0.590604		TMSB15B	64.0917	-1.11559		ACTA1	1.56994	0.52544		MYO5B	1.97262	0.794497		KPTN	2.2408	0.424173		SSH3	21.5088	0.704694		LRRC49	4.04853	0.66199		TENC1	9.77171	1.14868		TNNC2	1.99649	0.718944		FLNB	3.33807	1.35354		EVL	3.27055	1.16869		CYFIP2	7.99591	0.939103		SSH3	1.84798
FLNB	5.31442	0.571774		TMSB10	62.811	-0.406465		SCIN	1.70136	0.505217		FMN1	5.24646	0.790654		TMSB4X	1.74873	0.417014		KLHL1	2.86118	0.693066		MYO5C	2.51678	0.626487		EHD2	7.48777	1.07261		MYL5	3.80371	0.716618		CORO2A	3.40385	1.302		MYLPF	3.0109	1.16641		SYNPO2	8.28735	0.86996		MYO6	0.892621
SSH3	7.16195	0.548209		TMSB15A	56.6986	-1.39902		FMN1	4.05453	0.474223		CYFIP2	1.71207	0.775718		TENC1	3.54509	0.390035		CRIPAK	24.412	0.679271		CALD1	2.64675	0.612505		CNN1	3.57249	1.04978		TNNI3	2.81657	0.700255		DFNB31	2.88259	1.19722		TPM1	2.37806	1.15455		CORO2A	9.30527	0.862936		FMN2	0.987573
ACTA2	1.83329	0.530036		MYO10	54.0986	-0.623628		LIMA1	2.06733	0.470228		CRIPAK	2.92649	0.697522		CRIPAK	4.62548	0.387525		MYO5C	18.8967	0.672419		TNS1	2.80816	0.597703		MYO5C	11	1.01755		LDB3	2.49093	0.680055		TENC1	4.59237	1.12325		LDB3	2.16753	1.13187		MYLIP	12.977	0.857561		MYL5	1.64477
SYNPO2L	1.52899	0.527472		CRIPAK	52.8635	0.603099		MYL5	3.56775	0.463104		MYO6	1.97873	0.679044		FMN1	3.51261	0.382127		TENC1	11.5853	0.627885		LRRFIP1	3.63215	0.590243		MYH7	2.22509	1.0059		LRRC49	6.02411	0.664065		TNS1	2.9948	1.11149		CNN2	1.94574	1.12645		FLNB	11.9994	0.783044		KPTN	1.10409
COBLL1	1.80646	0.520596		TNNT1	50.158	0.481534		SYNPO2L	1.76529	0.421769		DAAM1	2.55888	0.66253		TLN2	2.27918	0.376838		CORO6	7.68511	0.604484		CTTN	2.60171	0.579312		SSH3	11.0049	0.970239		FMN2	1.60139	0.662049		EHD2	2.19406	1.05071		SSH3	2.45242	1.12485		MYL5	13.7774	0.751134		SYNPO2	1.10321
TWF1	1.73316	0.50589		TENC1	49.8282	0.252361		MYO15A	2.64464	0.414656		SYNPO2L	1.33209	0.658735		MYO6	2.02527	0.373659		MYH11	3.77969	0.603692		NEXN	1.55513	0.519953		MYO15B	8.75444	0.949441		MYO5B	1.59523	0.626219		MYO15B	3.11046	1.03718		MYH11	2.36897	1.06215		MYO18B	5.33397	0.70129		ACTR8	1.22336
MYO6	2.84885	0.478381		LIMK2	47.8209	-0.432204		ENAH	2.10183	0.414013		MYL5	3.29971	0.651174		MYL7	3.83503	0.373432		MYO6	10.9453	0.596917		EHD2	2.14146	0.507816		NEBL	5.09104	0.939851		SYNPO2L	1.04049	0.622749		MYH11	3.65935	1.03539		KLHL3	2.63057	1.06103		MYO6	9.6588	0.694776		CYFIP1	1.34395
LMOD1	1.71625	0.473244		MYO6	46.5813	0.59968		DAAM1	2.55635	0.410106		MYH11	1.84758	0.650226		LRRC49	4.43421	0.354562		SYNPO2L	2.70883	0.581386		LDB3	2.01037	0.483159		TNS1	6.26637	0.916294		SSH3	7.08994	0.622621		SSH3	3.80374	1.02334		CORO2A	2.09469	1.03602		TENC1	15.4239	0.692386		TPM1	0.99893
MYH11	1.53326	0.459763		ARPC2	44.8349	-0.296776		WIPF2	1.95465	0.404723		LRRC49	1.46678	0.646896		TPM1	3.07638	0.33801		SCIN	2.4283	0.57483		LMOD1	1.34864	0.476178		MYO6	8.90631	0.895972		MYH4	2.2783	0.621702		ESPN	2.06952	0.98125		VIL1	2.27293	1.00167		LRRC49	8.07251	0.659614		TPM2	1.0559
TNNI3	2.24418	0.447813		DIAPH3	44.8303	-0.339076		SYNPO2	3.3752	0.394829		MYLIP	2.34741	0.638732		CORO2B	4.05818	0.327116		FMN1	8.11105	0.546449		TENC1	2.07347	0.449786		CORO2A	3.60152	0.856689		MYO3B	1.18472	0.617239		WDR1	2.82077	0.978843		PFN3	2.39966	1.00044		MYO15A	6.71387	0.626791		MYH10	0.845461
NEBL	3.3517	0.43996		CORO1C	43.527	-0.379198		PLS1	1.65861	0.377542		CORO2A	1.69612	0.632484		MYH11	1.41869	0.317979		EHD2	2.83976	0.510746		PARVA	2.69184	0.44879		TPM1	3.79333	0.794347		FMN1	4.46811	0.598781		PXN	4.10496	0.953288		MYH6	1.75065	0.952456		SCIN	5.32075	0.625627		MYLIP	0.579158
MYH14	1.56679	0.41039		FSCN1	43.3178	-0.812333		PALLD	1.49056	0.349373		SPIRE1	2.88272	0.624479		MYL5	2.76328	0.311965		FSCN2	3.21995	0.504606		PALLD	1.70285	0.391847		MYL5	5.60933	0.781547		CORO2A	2.16596	0.59534		NEBL	2.00421	0.933696		MYH8	2.04435	0.951241		KLHL1	5.46872	0.620203		TENC1	1.36683
MYL5	2.42271	0.408575		ACTR2	42.7721	-0.310098		CRIPAK	3.17624	0.348656		KLHL5	2.02993	0.60854		MYLIP	3.21818	0.308649		DFNB31	9.25208	0.501072		DSTN	3.10668	0.385068		FHOD3	2.41747	0.739957		ABLIM2	1.69664	0.585675		CORO6	1.94555	0.931482		MYLK3	2.02244	0.94316		TPM3	9.11447	0.567446		DAAM1	1.87674
MYO5B	3.16895	0.38474		LRRC49	40.412	0.338364		PFN4	3.13301	0.338249		LIMA1	3.83033	0.570408		MYO15A	3.71439	0.307237		LIMA1	6.19856	0.461495		MYO6	1.29725	0.382122		MYO1B	2.14619	0.728582		TENC1	3.34833	0.584021		MYL5	2.2943	0.885061		KLHL1	2.4244	0.938468		LRRFIP1	11.3856	0.552679		CORO6	1.29648
LRRFIP1	2.44148	0.380619		FSCN2	38.5261	0.228222		PDLIM5	1.66735	0.33688		CORO6	1.05865	0.569778		NEBL	1.47613	0.306625		LRRC49	10.0683	0.450995		CNN1	0.89938	0.359716		MYLIP	6.23996	0.707614		FLNB	5.21119	0.573045		MYO5B	2.04294	0.848807		SYNPO2	1.70544	0.919427		PLS1	3.59076	0.54952		LRRC49	1.16374
SYNPO2	1.80668	0.378283		TAGLN2	35.4717	-0.514772		TPM3	3.12865	0.31799		LRRFIP1	3.0059	0.560879		MYO15B	3.39171	0.303818		PLS1	4.32268	0.442401		CORO6	2.26147	0.355527		LIMA1	6.29168	0.707553		CRIPAK	6.84495	0.55996		FNBP1	2.23146	0.842933		MYH10	1.73255	0.886813		TNNT3	3.97246	0.542059		WDR1	1.33242
TNS1	2.25467	0.374504		MYO5B	34.9266	0.318177		FLNB	1.97304	0.315758		PLS1	1.03844	0.550052		FLNB	3.76094	0.293859		COBLL1	2.84391	0.435471		WIPF2	3.50134	0.348645		PLEC	3.6725	0.693645		MYO6	3.61764	0.559897		MYL6	4.61088	0.794927		MYO1D	1.90835	0.807103		CRIPAK	8.31931	0.534166		MYL6B	0.907152
LRRC49	4.29981	0.371054		WASF3	34.7719	-0.452317		EZR	1.21793	0.313593		TENC1	2.29184	0.519589		DSTN	2.53649	0.280911		MYH4	2.31534	0.433292		KLHL3	1.67214	0.338051		DFNB31	6.08987	0.649403		MYO3A	1.44628	0.555584		FHOD1	2.05758	0.794017		PLEC	1.55579	0.786092		ESPN	6.42534	0.48837		ABI1	0.822367
FMN1	1.60129	0.370768		ZYX	34.6536	-0.439076		MYH11	2.19949	0.311487		EZR	2.7188	0.463335		SYNPO2	2.08332	0.277516		MYH7B	2.31839	0.411565		CAPZB	2.20288	0.331607		MYH7B	2.03519	0.647499		MYH14	1.87918	0.527314		EZR	2.54472	0.790061		MYL7	1.16731	0.781649		TPM1	4.57254	0.486913		DSTN	1.45907
CORO2A	2.20383	0.369124		ARPC5L	34.4224	-0.352614		EHD2	1.31466	0.290444		WASL	1.10456	0.45857		PDLIM2	2.79047	0.256603		MYLIP	9.02755	0.390441		PXN	2.57439	0.330374		CYFIP2	2.6416	0.615421		MYH2	1.60979	0.525049		LMOD1	1.7326	0.778273		EHD2	1.4072	0.765344		DSTN	6.11689	0.467904		PARVB	1.19114
MYLIP	2.81794	0.360131		MARCKS	33.3438	-0.457402		MYL6	1.36633	0.290068		DSTN	3.63194	0.444617		ESPN	4.09047	0.255464		LMOD1	2.21692	0.373735		MARCKS	1.98338	0.329146		ESPN	2.00554	0.602794		CORO2B	1.40053	0.498212		PARVA	2.04449	0.741314		MYOZ2	1.10014	0.761208		MYL6	9.03702	0.438093		MYH7B	1.51062
GSN	1.33821	0.347136		ACTB	32.2265	-0.33511		WHAMM	1.47145	0.273816		CORO1B	2.64424	0.423401		MYL9	1.80351	0.253656		TNNI3	2.62937	0.370623		SSH3	3.58039	0.327696		MYL7	1.25604	0.597381		MYO15B	3.74695	0.476274		TPM1	1.27865	0.726538		ABLIM2	1.27887	0.748672		EZR	5.69667	0.432984		MYO15A	1.24326
CORO6	2.93052	0.340407		ABI1	32.1684	-0.273234		KLHL1	1.36342	0.272474		WIPF2	1.30382	0.420631		VIL1	1.52834	0.250795		MYL6	9.17468	0.367171		FHOD3	1.24777	0.326953		PARVG	1.98812	0.590276		MYH7B	1.25818	0.460636		CYFIP2	1.23808	0.720733		FILIP1	1.38309	0.74677		LDB3	4.55781	0.410768		ACTR1B	1.18286
SCIN	1.44514	0.32345		ACTR3B	32.0404	-0.762556		DSTN	1.38713	0.270885		KLHL1	1.30086	0.411385		WIPF2	2.4818	0.250622		TMOD4	2.06991	0.359852		AVIL	3.98138	0.319632		PLS1	1.17163	0.585285		MYH8	1.25645	0.430437		PLEC	2.41781	0.708211		TLN2	1.43126	0.742458		ACTR10	8.72308	0.410208		KLHL21	0.462199
FMN2	1.2806	0.312731		TMOD1	30.6663	-0.466538		VILL	1.67079	0.263208		TLN2	2.17824	0.393906		PALLD	1.5942	0.246503		MYO15B	8.80697	0.359354		SYNPO	1.59937	0.311194		CORO6	3.35483	0.5823		LIMA1	1.75287	0.42979		PARVG	1.64615	0.674429		ESPN	0.839163	0.727193		MYL7	3.24852	0.403665		ROCK1	1.35588
PARVA	3.00516	0.301627		NEBL	30.0071	0.476368		LRRFIP1	1.58438	0.260641		TNS1	1.40277	0.377557		MYO3B	2.10989	0.237865		FMN2	2.05404	0.352273		TPM1	1.28054	0.29599		PALLD	5.22097	0.57527		MYH1	0.939482	0.421639		MYLIP	2.67294	0.637369		LMOD1	1.16191	0.655557		AVIL	5.23972	0.394801		ACTR1A	0.936505
MYOM2	0.839242	0.296389		MYL12A	29.4238	-0.300832		TWF1	0.973654	0.243842		EHD2	1.48755	0.358723		DAAM1	1.74131	0.237737		CORO2A	3.89872	0.34373		WASL	1.77372	0.295488		MYO9A	4.9641	0.549191		MYO16	0.839921	0.416402		PDLIM7	3.44	0.633913		TNNC2	1.34834	0.648891		WIPF2	3.97838	0.3929		DBNL	0.974466
CORO2B	1.26206	0.291459		RDX	28.5608	-0.363939		LRRC49	2.25971	0.239359		ACTR8	2.05519	0.343682		SSH1	3.16116	0.235118		KLHL5	5.42583	0.336664		MYO19	2.91282	0.29374		PDLIM7	3.10073	0.533427		PLS1	1.24747	0.400237		WHAMM	2.22576	0.633284		MYH13	1.41399	0.644227		DAAM1	4.7267	0.391384		KLHL22	2.49296
TLN2	1.29686	0.286828		PLS3	27.811	-0.527129		ACTR10	0.92689	0.229642		PLEC	1.7613	0.341703		LSP1	1.52128	0.234556		SPIRE2	1.83419	0.331968		TLN2	1.4032	0.289487		INF2	1.03452	0.519809		MYOT	1.51599	0.400178		MYO6	2.01852	0.629123		TNNT3	1.37086	0.636737		PXN	6.11966	0.387787		FHOD3	0.496496
LDB3	2.24513	0.282334		LCP1	27.3188	-0.594192		PARVA	1.24856	0.216299		LRRCC1	1.01953	0.314881		ACTA2	1.86547	0.233862		ACTN3	2.68285	0.320149		MYO5A	1.518	0.287136		MYO1C	3.03492	0.506905		CYFIP2	2.03218	0.39911		SMTN	0.804658	0.583339		CYFIP2	1.80462	0.610854		EHD2	4.05404	0.37806		LIMA1	0.576606
MYO9A	1.91939	0.28115		PFN1	26.7241	-0.297367		ARPC3	1.45709	0.212191		LDB3	1.97434	0.314121		GSN	3.54344	0.225784		CTTN	1.86636	0.315452		MYO15B	2.99938	0.285743		MYO7B	2.52519	0.503924		LMOD1	1.13743	0.393548		WIPF2	1.66803	0.583067		MYO15B	1.17026	0.60729		CTTN	4.95219	0.370079		PDLIM7	3.53386
CAPZA1	1.03684	0.276333		CTTNBP2NL	25.4441	-0.206117		ESPN	2.12506	0.211239		ESPN	0.992233	0.305186		LMOD1	1.77742	0.225392		DSTN	9.43504	0.300346		PDLIM1	1.25153	0.277953		KLHL3	2.79722	0.499504		DFNB31	1.26851	0.371561		SPIRE2	2.01648	0.53336		MYO1B	1.56358	0.597973		TWF1	7.52879	0.370018		TWF2	2.03089
MYLK4	1.15678	0.269088		DIAPH2	25.3995	-0.363641		CYFIP2	1.3255	0.211069		MYH10	0.703332	0.299518		KLHL1	1.98773	0.217591		WASL	8.3959	0.296121		ESPN	2.09201	0.272088		LRRFIP1	6.4176	0.49833		ACTL6B	1.27248	0.369824		SSH1	1.93957	0.53116		FMN1	1.27851	0.595907		FMN2	1.47137	0.343792		MYLK4	1.21907
MYO7B	0.976304	0.266519		LIMA1	25.2663	0.412195		LRRC16A	1.30474	0.205021		PARVA	1.66007	0.293837		CYFIP2	1.77714	0.213445		MYO15A	3.77663	0.290561		MYO9A	3.19546	0.262017		SPIRE2	2.16485	0.487212		TPM3	3.38376	0.367877		CNN1	1.08249	0.513523		MYO1A	1.25594	0.584466		ACTR8	8.09111	0.335674		MYL12B	0.874712
DSTN	2.04962	0.261651		CALD1	24.94	-0.444216		LRRCC1	0.753659	0.203121		TNNI3	1.3985	0.287748		MYO1C	2.30345	0.209403		CNN1	1.54155	0.285036		TAGLN	1.3096	0.260715		ACTA2	2.68144	0.467891		SCIN	2.08791	0.36075		PLS1	0.793108	0.510456		LRRC49	1.4427	0.583861		FILIP1	2.53253	0.33031		PDLIM5	0.624838
MYH13	0.819224	0.254383		MYO1G	24.7399	-0.35092		MYL6B	1.4782	0.200097		ACTL6B	1.07469	0.285362		VILL	2.8544	0.209373		SYNPO2	1.46819	0.275971		DAAM2	1.25917	0.258028		WASL	4.85118	0.465393		EHD2	1.37936	0.356036		TPM3	1.77567	0.506402		PLS1	0.875111	0.577488		WDR1	5.7382	0.31081		CAPG	0.727279
MYH1	0.791586	0.251789		FNBP1	24.5347	-0.383014		MYO1D	0.962614	0.184039		TPM3	1.41515	0.283291		MYLPF	3.83772	0.207394		MYH14	2.14502	0.275829		MYH10	1.27455	0.23856		TPM3	2.0668	0.464212		KLHL3	2.47133	0.353638		DBNL	1.88453	0.472661		MYLK2	1.64839	0.573061		KLHL3	2.91533	0.309631		ESPN	0.958713
KLHL3	1.37344	0.237812		DIAPH1	24.4378	-0.284575		KLHL20	0.960714	0.174093		FILIP1	0.85418	0.276841		KLHL3	1.50309	0.20179		CYFIP2	2.27346	0.273178		KPTN	2.02928	0.235418		MYO5B	3.60467	0.461078		CAPZA2	0.942044	0.347291		CORO7	2.79163	0.470763		LRRFIP1	1.43538	0.569591		CORO1B	4.6887	0.303182		MYL6	1.37464
ACTRT2	1.18722	0.237282		CFL1	24.219	-0.219936		MYL12B	1.19839	0.163296		MYO15B	1.12997	0.250863		CNN1	0.713341	0.196496		MYO7B	2.05231	0.266361		ZYX	1.14467	0.231888		EZR	4.10788	0.4597		MYO1D	2.84776	0.342086		CTTN	1.03677	0.449822		VASP	1.28089	0.569537		MYH7B	3.8871	0.300685		WASH1	1.3702
VIL1	1.45775	0.228839		SMTN	23.9425	-0.297822		PDLIM7	1.33287	0.150335		ACTR1A	1.62129	0.230027		MYO1D	1.66152	0.194771		CORO2B	1.35344	0.260373		ENAH	1.13484	0.222754		MYH10	3.2612	0.427303		TNNC1	0.825678	0.336731		LSP1	1.16612	0.43069		LRRC16A	2.20633	0.560929		TLN2	1.87255	0.298554		ACTR10	0.561449
TMSB4Y	0.976875	0.226668		TNNT2	23.0807	-0.264475		MYH4	0.902022	0.150027		MYO1C	1.14415	0.228654		TNS1	1.29897	0.191588		TLN2	2.67296	0.255904		PDLIM3	1.85503	0.210465		CORO7	4.34929	0.425702		TNS1	1.22901	0.329529		CORO1B	1.15785	0.427369		MYL4	1.14594	0.554965		CD2AP	3.04625	0.291287		MYO7A	1.08207
CYFIP2	1.01086	0.224692		MYO9B	22.42	-0.253305		MYOM2	0.649568	0.149187		SPIRE2	1.28226	0.226469		FHOD3	0.938201	0.190766		LMOD3	1.75004	0.254296		MYL9	0.653611	0.202946		GSN	2.43492	0.421887		MYH7	1.02434	0.321776		TNS3	1.15141	0.423978		XIRP2	1.50059	0.548402		COBLL1	3.63262	0.289457		MYH2	1.27877
PDLIM7	0.859029	0.219171		CYFIP2	21.8607	0.412553		MYLIP	0.714644	0.145381		MYO7B	3.97788	0.220611		CNN2	1.40742	0.189398		WIPF2	3.08076	0.251048		CFL1	1.24452	0.196824		MYH6	1.25328	0.411604		PARVA	1.80515	0.321625		MYO1C	1.51819	0.421828		LIMA1	1.20898	0.512434		MYH10	2.08208	0.275289		SMTN	1.52824
ACTL6B	1.66483	0.21796		MYH9	21.6977	-0.264937		MYH8	0.939021	0.141122		PXN	0.898371	0.217404		FLNC	2.00753	0.185839		TPM3	2.69835	0.244623		CORO2A	1.13499	0.195874		WIPF3	0.744673	0.405052		C15orf38	2.33333	0.316747		MYO9A	1.59287	0.41874		KLHL20	0.90731	0.504517		MYO1D	2.45486	0.272535		ACTR5	0.755848
FHOD3	0.839799	0.214462		ESPN	20.2501	0.423707		TMOD4	1.14161	0.140911		ARPC3	1.34008	0.21611		MYH2	1.58955	0.184376		PALLD	2.95176	0.230906		KLHL22	1.32277	0.192466		MYO5A	2.97605	0.401555		RLTPR	0.860852	0.313242		WIPF1	0.830647	0.413978		MYL5	1.83168	0.498763		KLHL20	4.44991	0.268139		BCAR1	0.544194
PDLIM2	0.842518	0.202018		ACTL6A	20.141	-0.330085		MYL3	0.856999	0.129794		FNBP1L	0.580016	0.213729		MYO18B	1.82613	0.174925		TPM1	2.53044	0.223553		CYFIP2	0.685324	0.179355		MYL9	1.52504	0.399171		ACTL7B	0.935597	0.312455		CAPZA2	1.08044	0.403406		TMOD4	1.63333	0.49467		C15orf38	2.46042	0.266341		MYOZ2	0.729331
MYL6	1.1596	0.179858		MYLIP	19.8366	0.356518		MYO1C	0.723478	0.127098		LRRC45	1.0061	0.210756		PLS1	0.806047	0.172851		MYH13	1.16331	0.213261		NEB	0.904742	0.178739		AVIL	2.12255	0.39138		TMSB4Y	1.03829	0.305591		INF2	1.40185	0.376267		MYO15A	0.970481	0.488087		MYO15B	3.3613	0.264279		VASP	0.910734
PLS1	0.764788	0.179793		MYO5A	19.3752	-0.245378		LDB3	0.783823	0.125808		KLHL22	1.04734	0.19771		TAGLN	1.12021	0.171171		SPIRE1	2.15385	0.206108		SYNPO2L	2.39499	0.171301		TAGLN	1.91213	0.390017		CTTN	2.42016	0.290222		VILL	0.736896	0.372054		TNS1	1.21787	0.487754		PDLIM1	2.29792	0.25772		MYO3B	1.18176
PALLD	1.13126	0.179526		XIRP1	19.256	-0.171548		LMOD3	0.873481	0.123889		DBNL	1.53531	0.193545		PFN4	1.77943	0.166271		CORO1B	2.34871	0.20057		PLEC	1.23812	0.163176		PARVA	3.56352	0.386312		LRRFIP1	2.43694	0.288711		MYO5A	0.866284	0.370859		MYO6	1.01672	0.483955		CORO2B	3.95522	0.24626		CTTN	1.25902
TNNT3	0.790495	0.179049		RCSD1	19.0918	-0.225014		MYH7B	0.804303	0.121412		ACTA1	0.650465	0.189763		MYOM1	0.912186	0.163459		MYL3	1.21492	0.197438		WHAMM	1.3468	0.162709		LMOD3	1.72447	0.385321		LRRC45	0.846054	0.288292		DAAM1	0.955806	0.370454		MYOZ1	0.675838	0.478434		DBNL	1.93292	0.226281		MYL1	1.64148
WASL	0.719991	0.171553		DBN1	19.0002	-0.37086		ROCK1	0.59722	0.115305		TTN	1.65198	0.181518		TNNC1	1.8593	0.162351		MYO16	0.957281	0.196712		ABLIM1	0.812037	0.156367		CTTN	2.27713	0.356793		MYLIP	1.43648	0.281211		TLN1	0.940571	0.369593		WHAMM	1.09974	0.47477		MYOM2	1.11864	0.222813		MYO1A	0.899203
MYO16	0.853824	0.16826		PARVB	18.8922	-0.348423		XIRP2	0.770685	0.114541		ACTR6	0.750923	0.180948		TNNT3	1.55307	0.15964		TWF1	4.19646	0.192689		FLNC	0.700718	0.148442		BCAR1	3.06908	0.356352		KLHL20	1.42721	0.279091		MYO1F	1.01198	0.360559		TNNI1	0.836885	0.463221		LMOD3	1.90908	0.221746		FSCN2	1.14953
AVIL	0.675155	0.166429		ARPC1B	18.7174	-0.372995		ACTR1B	0.720102	0.113658		ACTR10	0.843011	0.174158		PARVA	1.70325	0.159269		PARVA	2.60851	0.187044		DFNB31	1.59129	0.148041		SCIN	1.65967	0.3539		DAAM1	1.77022	0.261698		MYO1B	1.51385	0.357494		DSTN	1.52702	0.45154		ABLIM2	2.44181	0.2163		MYH4	1.72852
MYO15B	1.4757	0.16613		ACTR3	18.6949	-0.373971		TNNI3	0.600387	0.113273		WASH1	0.897964	0.172446		DAAM2	1.39987	0.15808		ACTR8	3.97556	0.17903		INF2	1.31711	0.145747		PXN	2.47915	0.343186		WASL	1.89248	0.255131		ACTR1A	1.6576	0.356799		CORO2B	0.904935	0.439466		MYLK	2.8867	0.21344		MYL3	1.07834
FLNC	1.29129	0.16325		FBLIM1	18.5817	-0.15365		FNBP1L	0.568954	0.112586		KLHL3	0.736312	0.172419		LMOD3	1.11573	0.155795		MYO9A	3.06095	0.17475		CORO1B	0.885162	0.141189		WDR1	4.10994	0.336711		LRRCC1	1.04373	0.250678		SCIN	0.610497	0.353778		CTTN	0.964113	0.414372		KLHL22	2.418	0.212296		ACTG1	1.11362
PXN	0.589242	0.160763		ARPC5	18.4597	-0.290262		KLHL22	0.832651	0.111471		TPM1	1.33539	0.159707		PDLIM1	1.84266	0.155348		DAAM1	2.19572	0.172489		MYOM1	0.638073	0.137783		FNBP1	1.50842	0.336556		LMOD2	0.67766	0.246943		AVIL	2.21799	0.335367		MYH4	1.29975	0.397323		PARVA	3.46597	0.206185		MYO16	1.8209
LMOD2	0.588946	0.158401		TNNI2	17.976	-0.368805		KPTN	1.00107	0.110903		ACTR5	1.28582	0.154145		FMN2	1.34729	0.152891		MYH6	0.933502	0.170626		SCIN	2.14662	0.128238		WHAMM	2.09637	0.331558		ACTN2	0.557744	0.243383		FMNL1	1.41205	0.323177		ARPC3	1.88167	0.395028		LMOD1	1.76939	0.205687		FMN1	1.1256
MYL4	1.29607	0.150551		PHACTR1	17.7939	-0.235582		ACTR8	0.847586	0.105588		CAPZA2	0.559832	0.152767		KLHL4	1.55589	0.152113		LRRFIP1	4.16158	0.169748		TNNT3	1.67297	0.123635		TNNT3	1.64025	0.327451		TMOD4	0.662127	0.219086		PALLD	0.981113	0.319021		TNNC1	0.663841	0.38907		PFN4	1.40636	0.191262		SSH2	0.888089
WHAMM	0.969653	0.142384		CORO1A	17.5636	-0.438285		WASL	0.806157	0.101509		KPTN	0.823744	0.145074		MYOZ2	1.58221	0.15126		ABLIM2	1.72735	0.166625		ACTG1	1.50269	0.11392		ACTR8	2.1833	0.310279		MYH13	0.676033	0.215967		TNNI3	0.862917	0.318923		WASL	0.788143	0.388305		FMNL3	2.58541	0.190382		CORO1B	0.401307
PLEC	1.07857	0.140933		PHACTR2	17.5489	-0.28987		ACTR5	0.815956	0.0936817		TNNI1	1.3775	0.141844		MYH6	2.53599	0.150901		MYO1C	3.04477	0.165731		ACTR5	1.10533	0.112307		PDLIM5	3.49966	0.306824		FILIP1	0.921703	0.209376		ARPC4	1.02373	0.311595		NEBL	0.986667	0.378132		CAPZA2	1.62691	0.183934		MYOM1	0.660022
MYO1C	1.0966	0.137948		VILL	17.4984	0.141802		FLNC	0.581125	0.0866857		PALLD	1.124	0.140669		MYO3A	1.11875	0.149505		TNNI1	1.28539	0.165385		TNS4	0.923053	0.109779		ACTN2	0.922748	0.305669		MYL6B	2.12237	0.20831		MYH9	0.815041	0.30639		MYOM1	0.799039	0.377015		MYL2	1.55385	0.18288		ARPC3	0.473917
MYH3	0.573803	0.134314		ACTR8	17.0869	0.113271		CTTN	0.47924	0.0845758		FSCN2	0.988691	0.140432		PDLIM7	1.61035	0.147456		WDR1	5.17058	0.163289		ACTR10	0.756519	0.109516		FHOD1	1.30551	0.292768		WIPF2	1.08965	0.199306		TAGLN	0.595063	0.301986		NEXN	0.979576	0.361324		MYH1	1.69604	0.178986		MYO1G	0.878559
FSCN2	0.508311	0.116651		ROCK2	16.9341	-0.21747		KLHL3	0.61492	0.0815915		MYO1D	0.548312	0.139085		XIRP2	1.36807	0.140663		ACTL7B	1.08942	0.161551		CORO7	0.95534	0.105916		FMNL3	2.13925	0.290595		COBLL1	0.649989	0.195609		MYH10	0.905577	0.294106		MYO19	0.865835	0.353736		ARPC3	3.08817	0.178125		MYLK3	1.09421
MYO1A	0.715278	0.111722		WIPF3	16.9113	-0.160561		TENC1	0.640571	0.0812214		WHAMM	0.726143	0.137052		PLEC	1.28437	0.139205		PDLIM5	2.16102	0.15112		FHOD1	0.883784	0.10482		ACTN1	1.50767	0.285728		MYL3	1.01163	0.19302		WASL	1.28884	0.290131		MYO5A	0.750754	0.352551		MYO1C	3.29352	0.176768		CAPZA1	1.02022
MYLK2	0.602051	0.110433		TNNI3	16.7387	0.158122		MYO15B	0.620656	0.0694209		MYO15A	0.935659	0.13271		MYH1	0.827127	0.132037		LDB3	1.48046	0.146799		WAS	1.16454	0.104417		KLHL22	2.59756	0.276439		CD2AP	1.0961	0.187331		ACTR1B	1.56218	0.273828		MYH2	0.691176	0.352139		MYL3	1.52846	0.163387		PLEC	1.02521
KLHL22	0.874863	0.10851		COTL1	16.6695	-0.151692		MYOZ1	0.555155	0.0646332		ROCK1	0.689909	0.128992		ACTL6B	1.51345	0.131886		MYLK2	1.10333	0.145078		MYL6	1.03989	0.101709		PDLIM2	1.61492	0.273217		PDLIM5	0.969455	0.182428		XIRP1	1.00515	0.268923		DIAPH2	0.978755	0.319101		MYH11	1.06577	0.154953		MYH14	1.38925
MYH10	0.712276	0.106517		MYO1E	16.0083	-0.123144		MYH1	0.489181	0.0644979		MYL6	0.83791	0.128667		TNNI1	1.14325	0.124647		MYH10	1.66257	0.142349		FMNL3	0.860484	0.101442		TLN2	2.26256	0.26621		MYL6	1.50611	0.180389		ZYX	0.753764	0.25234		CNN1	0.515633	0.315726		KLHL4	1.49813	0.150195		CORO2A	0.479792
TNS4	0.465645	0.103547		CORO6	15.9218	0.353805		KLHL5	0.555586	0.0607369		DIAPH2	0.612092	0.119806		MYL6	1.10473	0.124207		ACTR1B	5.08799	0.139753		CNN2	0.791518	0.101435		MYH8	1.07732	0.263564		ACTR8	1.69561	0.179066		BCAR1	0.828792	0.235199		MYO9A	0.921651	0.313005		BCAR1	2.05261	0.150118		TNNT3	1.14596
KLHL20	0.751277	0.101225		DSTN	15.6451	0.276533		MYL1	0.633215	0.0601732		MYL12B	0.700396	0.119302		AFAP1L1	0.815108	0.123499		MYLK4	0.654936	0.137854		TLN1	1.29941	0.100931		KLHL17	2.96952	0.262091		TNNI1	0.567189	0.176276		FHOD3	0.541357	0.233786		MYL6B	1.1012	0.293155		ROCK1	1.54838	0.139716		PARVG	0.65104
VILL	0.486243	0.094706		ACTG2	15.6279	-0.894646		MYH7	0.476558	0.0592991		PDLIM5	0.729177	0.116574		CFL1	0.989569	0.122488		ACTRT2	1.06494	0.131831		EZR	0.871096	0.0758235		TLN1	1.32524	0.2616		TWF1	1.60992	0.172028		ACTL6B	0.644552	0.210097		MYO7B	0.898847	0.29222		VILL	1.0562	0.135202		MYO1B	0.883409
KLHL4	0.45611	0.0824388		WAS	15.5921	-0.394424		MYOT	0.549496	0.0563437		TNNC2	1.14703	0.114947		TLN1	0.900472	0.119733		CD2AP	2.46081	0.12549		WASF2	0.580928	0.0711083		CAPZA2	1.417	0.260006		FSCN2	0.568034	0.171254		WASH1	0.530407	0.208639		LMOD3	0.561789	0.287222		ACTG1	1.46993	0.134634		CAPZA2	1.12349
KPTN	0.602957	0.0797762		WASL	15.3935	0.198655		LRRC45	0.450915	0.0456805		FHOD1	0.51238	0.112678		XIRP1	0.906137	0.118148		ACTA2	1.08087	0.124714		MYLK3	1.06042	0.0661155		MYO1D	1.51305	0.253151		MYOM1	0.539215	0.169342		KLHL1	0.580149	0.206316		MYH14	0.740984	0.284031		MYLPF	1.11045	0.125794		LDB3	0.850625
COBL	0.441958	0.0790612		CNN3	15.0446	-0.287483		ACTR6	0.374531	0.0341505		TNS3	0.909542	0.11174		MYO1A	1.60425	0.117117		MYL7	0.720011	0.12379		MYOM2	0.461513	0.0660436		SSH2	2.16163	0.252077		ACTN3	0.577545	0.159434		ACTL7B	1.33155	0.204482		VILL	0.715177	0.282129		WHAMM	1.4759	0.125412		SVIL	0.795845
KLHL1	0.387596	0.0673543		MYO19	14.7448	-0.205772		ACTN2	0.347621	0.0335448		COBLL1	0.78487	0.108254		MYH14	1.01	0.117115		ACTR10	2.84229	0.123477		ACTN4	0.456424	0.0606777		VCL	1.68556	0.25005		SSH1	1.27563	0.158884		NEB	1.14796	0.188889		RLTPR	1.10082	0.264125		TMOD3	1.12384	0.118175		WHAMM	1.20747
MYH8	0.406786	0.059624		SCIN	14.1727	0.260041		CD2AP	0.392528	0.0311366		AVIL	0.560129	0.10807		MYL1	1.14786	0.116765		FHOD3	0.840439	0.116774		MYH6	0.794587	0.0568645		MYLPF	1.24634	0.248833		MYL2	0.493927	0.148336		MYL9	0.477386	0.185615		KLHL4	0.453314	0.245496		PALLD	0.84725	0.114913		MYO1C	0.701554
DAAM1	0.477087	0.0536485		EZR	14.1679	0.292484		ACTL6B	0.418766	0.0291468		MYO9A	0.499549	0.10577		SSH2	1.12732	0.111363		TAGLN	0.994509	0.113671		PHACTR2	1.03717	0.0539224		WIPF2	1.62444	0.243094		MYL4	0.926951	0.142773		KLHL20	1.10828	0.179867		CRIPAK	0.595982	0.243558		CNN1	0.66473	0.114555		MYH6	1.003
MYO15A	0.496394	0.053595		ACTN4	13.8669	-0.266793		MYLK	0.345511	0.028486		MYH8	2.56307	0.103062		TNS4	0.509531	0.109872		AVIL	1.29471	0.112574		VILL	0.483561	0.0477723		TNS3	1.2708	0.242057		ACTR10	1.48787	0.142077		MYH14	1.18018	0.17677		DAAM1	0.7741	0.233296		CORO7	1.18806	0.110775		KLHL1	0.862707
ACTR10	0.53471	0.0476381		PDLIM7	13.3666	0.151299		LMOD1	0.388245	0.024048		TNNC1	0.985047	0.10253		SYNPO	0.703994	0.108266		ACTL6B	1.43126	0.112216		LSP1	0.404161	0.0405948		DAAM1	1.34945	0.225451		CFL2	0.650693	0.140874		CFL1	0.555489	0.171768		TTN	0.754447	0.232153		MYOZ2	0.767506	0.108895		ARPC1A	0.772504
TNNC2	0.382497	0.0426177		PFN2	13.2949	-0.448863		FSCN2	0.434957	0.0199213		MYOZ2	1.71489	0.0980807		CORO2A	0.743135	0.104111		PDLIM2	1.25293	0.107176		ACTL6B	0.732384	0.0270726		ARPC4	1.61644	0.224736		LMOD3	0.518906	0.134868		VIL1	1.06334	0.156858		AFAP1L1	0.532343	0.229961		ACTR5	1.28841	0.0979818		ARPC4	0.927867
MYH2	0.372385	0.037327		SYNPO2L	13.2846	0.320151		FMNL1	0.352537	0.0186527		MYO18B	0.825943	0.0980222		MYL4	1.54167	0.100979		MYOZ1	0.919359	0.106372		CORO2B	0.651821	0.0180519		TNS4	1.21346	0.221315		KPTN	0.87292	0.132183		MYO1G	0.731202	0.149945		LSP1	0.66042	0.226119		MYL1	0.850157	0.0933788		INF2	0.991882
LRRCC1	0.389364	0.0284576		EHD2	13.1965	0.190784		MYL7	0.342879	0.0170644		CAPG	0.458338	0.0952396		MYO16	0.981415	0.100564		VIL1	1.05975	0.0978248		TNNT2	0.776785	0.0177449		WASH1	0.865369	0.215646		WDR1	1.36202	0.126154		KLHL2	0.506008	0.127602		MYOT	0.539777	0.219068		MYH8	0.915236	0.0868554		TAGLN	0.927272
MYLPF	0.354679	0.026772		KLHL3	12.8283	0.225193		ACTA2	0.320673	0.0106687		ACTN2	0.935527	0.0926503		KLHL20	1.19914	0.0998376		KPTN	1.33217	0.0976085		MYL1	0.482007	0.0110373		MYH9	1.4217	0.213545		PALLD	0.815799	0.1257		WAS	0.827644	0.112544		MYL2	0.532502	0.211754		WASL	0.956022	0.0860466		LMOD1	0.643414
MYO18B	0.334345	0.0226907		FLNA	12.7215	-0.140178		MYLPF	0.335726	0.010513		DFNB31	0.535955	0.0901375		ACTN2	0.487177	0.0967366		MYO18B	0.56953	0.0970313		MYL7	0.313976	0.000950711		MYH14	1.1965	0.211072		SPIRE1	0.797741	0.117639		PHACTR4	0.502526	0.102241		MYL1	0.526977	0.207557		FHOD1	0.735619	0.0803512		AMOT	0.80132
MYH7	0.334013	0.0203045		VASP	12.5088	-0.159711		MYH15	0.324334	0.00767747		MYH2	1.18744	0.0819205		FSCN2	1.6082	0.0950527		MYH16	0.507274	0.0868416		TNNI3	0.309085	-0.00150539		MYLK3	1.1987	0.210915		PDLIM2	0.926987	0.116451		DBN1	0.445493	0.0991832		KLHL5	0.549942	0.194411		ACTRT2	1.8334	0.0766268		ACTL9	1.43473
MYL9	0.335474	0.0164527		ARPC4	12.2351	-0.160003		TNNC2	0.313456	0.00758376		TMOD4	0.997789	0.0812262		AVIL	0.728574	0.0918525		PDLIM1	0.797467	0.0815343		MYL12B	0.308408	-0.00174187		MYH1	0.727675	0.193275		DSTN	0.935231	0.112609		PDLIM1	0.444702	0.0990266		WIPF2	0.72001	0.194074		MYOT	0.597806	0.0642118		SYNPO	1.21714
MYH4	0.323666	0.0147321		CORO2A	11.8569	0.212529		ACTL9	0.384585	-0.0202331		MYLK3	1.27967	0.0737864		WASH1	1.27931	0.0889903		CORO7	1.05696	0.0794543		MYL3	0.354752	-0.00540818		SYNPO	1.55696	0.179945		TNNT3	0.522681	0.106986		RLTPR	0.468915	0.0867673		TMOD3	0.702058	0.191768		PFN3	0.698652	0.0567629		AVIL	0.656406
CNN1	0.311646	0.00660912		KLHL5	11.8502	0.24436		CAPZA3	0.387144	-0.0219963		MYH3	0.621291	0.0699651		MYL6B	0.893444	0.0855658		MYO1A	0.901619	0.0790733		PHACTR1	0.718403	-0.00849922		ACTR1B	1.49998	0.169294		ACTRT2	0.444077	0.105421		VCL	0.67821	0.0771574		CORO7	0.608061	0.178323		WASH1	0.831294	0.0488797		KLHL17	0.652259
CORO7	0.302161	0.000491731		LRRC16A	11.7347	-0.192871		NEB	0.392066	-0.0253248		ACTG1	1.11684	0.0674575		TTN	0.675624	0.0837866		ROCK1	1.67027	0.0768037		TNNC2	0.388596	-0.00862027		ACTRT2	0.584235	0.169154		MYH10	0.663324	0.0978103		MYL6B	0.413501	0.0768382		CAPZA3	0.459967	0.173493		FLNC	0.495343	0.0461312		TTN	1.11999
ARPM1	0.313304	-0.00648862		SVIL	11.5197	-0.243733		CORO2B	0.382803	-0.03237		CORO2B	0.417415	0.0665848		C15orf38	0.756438	0.0809795		MYLPF	0.519102	0.0766711		WIPF3	0.739932	-0.00869699		SMTN	0.679964	0.160531		EZR	0.678201	0.0960668		ACTR10	0.459802	0.0747145		MYH1	0.641505	0.172089		MYH4	0.503438	0.0374774		LRRC16A	0.763599
MYL3	0.314599	-0.00675545		ACTL6B	11.296	0.106863		CAPG	0.400962	-0.034357		ACTR1B	0.601764	0.0652221		LRRFIP1	0.718771	0.0790932		KLHL21	0.694066	0.0739029		CAPZA3	0.785304	-0.00910075		FLNA	0.705446	0.153805		MYO15A	0.613268	0.0955432		ARPC3	0.410085	0.0670029		LMOD2	0.433485	0.169461		LMOD2	0.50331	0.0287701		LMOD2	1.04742
MYOM1	0.325501	-0.0160572		ACTL8	11.1947	-0.202658		TNNI1	0.39864	-0.0360244		PDLIM2	0.756649	0.0580499		ARPC3	0.902918	0.0765585		KLHL20	1.71969	0.070926		ACTL9	0.823259	-0.00963611		MYL6	2.25939	0.150705		MYO19	0.693733	0.0950351		FLNA	0.374204	0.0608152		ACTL7A	0.492553	0.167216		ACTL9	0.555329	0.0279963		VILL	0.865084
AMOT	0.334654	-0.016686		VCL	10.5212	-0.214982		MYH2	0.392685	-0.0362225		MYOM1	0.589992	0.0569634		WASL	0.911354	0.0736594		MYO3A	0.52401	0.0650313		ACTN3	0.823259	-0.00963611		ZYX	0.917388	0.148897		WASH1	0.847877	0.0943726		KPTN	0.361293	0.0334974		DAAM2	0.49979	0.151672		MYLK3	0.406241	0.0266041		AFAP1L1	0.714694
LSP1	0.348593	-0.0174043		ABI3	10.4139	-0.167843		KLHL2	0.371632	-0.03639		CAPZA3	0.677947	0.0553614		TMOD4	0.929708	0.0683353		WHAMM	1.10357	0.0646278		AMOT	0.823259	-0.00963611		SSH1	1.50444	0.148606		ACTA2	0.517393	0.0919742		MYH6	0.477281	0.0329077		TCAP	0.401744	0.149614		ACTR1B	0.403488	0.0155866		ACTN4	0.607907
TNNC1	0.352206	-0.0222472		TCAP	10.4135	-0.162818		TNS4	0.351843	-0.0391794		BCAR1	0.509691	0.0552288		CORO7	0.896229	0.0671541		KLHL3	0.715515	0.0570476		KLHL1	0.823259	-0.00963611		ACTR10	1.3862	0.14489		VILL	0.405445	0.0880785		TMOD4	0.406371	0.021921		ACTRT2	0.435231	0.143395		MYH2	0.377574	-0.0188116		FBLIM1	0.518231
DAAM2	0.380156	-0.0248321		ABLIM1	10.2705	-0.274428		ABI1	0.410007	-0.0429445		SSH2	0.659093	0.0551282		SCIN	0.474166	0.0664732		MYOT	0.424464	0.0565511		KLHL4	0.823259	-0.00963611		TNNI3	1.35297	0.143473		FHOD3	0.532973	0.083182		ACTR5	0.322235	0.0124384		SCIN	0.388881	0.133749		MYO16	0.444883	-0.0338842		ACTN3	0.510417
TNNT2	0.353598	-0.0249718		PLS1	10.2286	0.242497		TMOD1	0.402569	-0.0443046		MYOZ1	0.484324	0.0503939		FHOD1	0.592321	0.0627488		MYL6B	0.761095	0.049952		LMOD2	0.823259	-0.00963611		MYH15	1.23984	0.142535		PDLIM7	0.815979	0.0803144		LRRC49	0.311323	0.00872782		PDLIM5	0.487325	0.132809		KPTN	0.554179	-0.0422899		FSCN1	0.850235
ACTN3	0.367703	-0.0318253		DFNB31	10.1124	0.153867		CORO6	0.39789	-0.0455101		MYL2	0.596036	0.0422521		PXN	1.07789	0.0586664		ACTA1	0.389977	0.0439956		LMOD3	0.823259	-0.00963611		LRRC49	1.22089	0.142145		AMOT	0.563433	0.0794569		FSCN2	0.330764	0.00864034		MYO3B	0.504663	0.110691		ACTR6	0.59393	-0.0467189		ABLIM2	0.65516
KLHL2	0.406322	-0.0322023		TPM4	9.81271	-0.204349		MYO3A	0.463548	-0.0521899		ACTL7A	0.719667	0.0390043		MYH8	0.60163	0.0558322		WASH1	0.406027	0.0394467		MYH1	0.823259	-0.00963611		KLHL2	0.793202	0.141001		AVIL	0.667485	0.0790931		MYO18B	0.301499	-0.000319377		PFN4	0.455919	0.108283		TNNC1	0.453066	-0.0508856		C15orf38	0.585672
MYOT	0.391913	-0.049189		ARPM1	9.6965	-0.101021		MYO3B	0.450952	-0.0537581		MYH7B	0.640998	0.0384741		MYH15	0.675814	0.0518022		PFN4	0.41097	0.0393341		MYH13	0.823259	-0.00963611		ACTL7A	0.505273	0.140004		MYO1C	0.567175	0.0752632		MYH4	0.332209	-0.00892269		PALLD	0.430178	0.10774		MYL9	0.488316	-0.0537058		ACTL7B	0.706813
MYL6B	0.54895	-0.0507432		ACTN1	9.62169	-0.265166		MYH6	0.594706	-0.054134		VILL	0.375082	0.0333824		MYL3	0.564274	0.0486197		ACTG1	1.23691	0.0381574		MYH15	0.823259	-0.00963611		AMOT	0.738864	0.132907		COBL	0.408689	0.0701372		TCAP	0.31737	-0.0134107		WAS	0.454356	0.0982054		CAPZB	0.836056	-0.0615166		MYO9B	0.502168
DFNB31	0.393986	-0.0509017		PFN4	8.85027	0.0970167		FHOD1	0.509314	-0.0565258		MYOM2	0.447261	0.0326112		DFNB31	0.735993	0.0477076		AMOT	0.429787	0.0378853		MYH16	0.823259	-0.00963611		NEB	0.682512	0.125485		MYL12B	0.608607	0.0695391		MYL2	0.5076	-0.020473		MYO16	0.386117	0.084333		VIL1	0.518702	-0.0616523		TNNI1	0.520392
MYL2	0.413534	-0.0619133		TWF2	8.82161	-0.156443		ACTR1A	0.538621	-0.0591458		MYL1	0.572004	0.0310524		KLHL17	0.673764	0.0462195		MYL1	0.349059	0.0227415		MYH2	0.823259	-0.00963611		KPTN	0.917735	0.117499		ACTR5	0.604118	0.0654484		ACTN2	0.542803	-0.0275193		ACTL7B	0.368059	0.0830291		TNS3	0.591499	-0.065204		CORO7	0.544252
MYOZ2	0.41777	-0.0672879		TNS1	8.64621	-0.127973		SPIRE2	0.573084	-0.0636265		MYO1F	0.343272	0.0233001		ZYX	0.521796	0.044723		FNBP1L	0.452177	0.022629		MYH4	0.823259	-0.00963611		PDLIM1	0.640895	0.113125		CNN1	0.38987	0.0626228		MYLPF	0.363382	-0.0296657		ACTL9	0.997223	0.0816307		MYL12B	0.829834	-0.0694645		MYLPF	0.591035
MYH15	0.568894	-0.0674205		TPM2	8.63013	-0.0826764		COBLL1	0.687767	-0.0647492		ACTL9	0.432661	0.0224641		ACTR10	0.527911	0.0412339		ARPC3	0.465641	0.0128442		MYH7	0.823259	-0.00963611		CORO1B	0.755087	0.10826		ACTG1	0.748146	0.0604102		PHACTR3	0.410766	-0.0306086		TENC1	0.349046	0.0527094		TNNI1	1.29509	-0.07229		MYH13	0.556737
FILIP1	0.505577	-0.0705071		TLN1	8.62589	-0.12751		ARPC4	0.498583	-0.0648884		ARPC1A	0.346878	0.0217938		MYO7B	0.531031	0.0410488		MYL9	0.35155	0.0125587		MYH8	0.823259	-0.00963611		MYOM2	0.388005	0.100545		FMNL3	0.51586	0.0559852		MYOZ2	0.481316	-0.031785		MYH3	0.350056	0.0417417		ACTA2	0.688712	-0.0728524		ACTA2	0.909406
TAGLN	0.558649	-0.071111		KLHL21	8.5766	-0.166512		TMSB4Y	0.618903	-0.0650798		WASF2	0.344666	0.0196255		RLTPR	0.444912	0.0174535		LRRCC1	0.325507	0.00619316		MYL2	0.823259	-0.00963611		ACTL9	0.560181	0.0892759		WHAMM	0.607604	0.0522148		TNNI1	0.424505	-0.0355535		C15orf38	0.332568	0.0298075		TMSB4Y	0.814966	-0.0763217		PHACTR3	0.5102
CNN2	0.826483	-0.0862471		WIPF1	8.50673	-0.150664		ARPC1A	0.455094	-0.0688518		MYLK2	0.413377	0.0162239		MYLK3	0.347923	0.0108917		CYFIP1	0.449469	-0.0139536		MYO15A	0.823259	-0.00963611		LSP1	0.501587	0.0830761		MYO5A	0.489246	0.0504854		KLHL4	0.658448	-0.0398589		FMNL3	0.319206	0.0199501		MYO1A	1.07065	-0.084754		MYH3	0.441972
LRRC45	0.467907	-0.0890406		LRRFIP1	8.30634	0.246927		ACTL7B	0.661479	-0.0700529		ACTN3	0.382395	0.0147265		MYLK2	0.365579	0.0100903		BCAR1	0.433933	-0.0171808		MYO18B	0.823259	-0.00963611		MYH16	0.432674	0.0804321		PHACTR3	0.372345	0.0424753		WASF2	0.37585	-0.0404906		ACTN2	0.302191	0.00222062		TNNC2	0.532014	-0.0849536		PFN1	0.442987
MYLK	0.542173	-0.0892653		ARPC1A	8.12988	-0.155151		FSCN1	0.452713	-0.0731767		MYH1	0.392111	0.0136812		MYOZ1	0.323189	0.00583456		TNNC2	0.360905	-0.0258305		MYO1A	0.823259	-0.00963611		DAAM2	0.637282	0.0761608		CORO1B	0.407015	0.0381226		TNNT2	0.667598	-0.0490908		FSCN2	0.315849	-0.0108632		MYL4	1.7041	-0.0866091		ABI3	0.505453
ACTG1	0.964311	-0.0896995		MYLK	8.05113	-0.305093		CYFIP1	0.52803	-0.0732524		MYH15	0.40275	0.0134099		MYH13	0.322656	0.00380168		FLNC	0.439636	-0.0271344		MYOT	0.823259	-0.00963611		MYO1F	0.550428	0.0700347		DBNL	0.406358	0.0354001		PFN4	0.455893	-0.0505726		ABLIM1	0.405405	-0.0708848		CFL1	1.23861	-0.0917683		NEB	0.954195
PHACTR3	0.553595	-0.091126		FHOD1	7.9338	-0.206117		MYO9A	0.48899	-0.0747438		MYL6B	0.321868	0.0096857		ABLIM2	0.307867	-0.00202196		ACTR1A	0.547568	-0.0283226		MYOZ2	0.823259	-0.00963611		CNN2	0.512623	0.059781		CYFIP1	0.464848	0.0342676		ACTB	0.514842	-0.0518136		FLNC	0.36721	-0.079298		PHACTR3	0.689056	-0.0956267		MYO15B	0.341652
WIPF2	0.647093	-0.0922832		MYO1C	7.89883	0.163148		MYH3	0.588513	-0.075377		MYH16	0.317617	0.00207815		ABI3	0.337323	-0.00771019		MYL12B	0.741917	-0.0340061		PFN4	0.823259	-0.00963611		LMOD2	0.422725	0.0593456		ARPC3	0.462467	0.0324695		MYH15	0.66592	-0.0523121		ABI3	0.416115	-0.0836954		ACTL7A	1.44919	-0.0966544		WASL	1.22043
ACTL7B	0.566949	-0.0926126		MYO1F	7.79664	-0.125403		CORO1B	0.610208	-0.0780037		DAAM2	0.302639	0.000851372		SMTN	0.339143	-0.00878776		ACTR5	0.791001	-0.0380417		TMOD4	0.823259	-0.00963611		ACTL6B	0.446521	0.0515915		MYL7	0.343537	0.0313554		MYOM2	0.407678	-0.0532034		MYH15	0.406199	-0.0960527		MYO9A	1.0673	-0.0967961		ZYX	0.56282
ACTR8	1.02068	-0.0929789		MYH10	7.74579	0.204451		MYL2	0.84314	-0.0790419		FSCN3	0.321267	-0.00320773		TMOD1	0.330377	-0.00962651		XIRP2	0.403989	-0.0425188		TNNI1	0.823259	-0.00963611		ACTG1	0.748549	0.0498054		CORO7	0.346565	0.0265379		MYO1A	0.456177	-0.0532625		ACTR6	0.44949	-0.102917		ACTR1A	1.67649	-0.100807		PLS1	0.315952
DBNL	0.79129	-0.0990151		ACTA1	7.16962	-0.384219		ACTG1	0.432446	-0.0794778		TCAP	0.324921	-0.00994047		ACTRT2	0.363731	-0.0100766		C15orf38	0.606854	-0.0439171		XIRP2	0.823259	-0.00963611		KLHL1	0.341305	0.042803		MYO9A	0.430072	0.0248981		CORO1A	0.343664	-0.0578211		MYO7A	0.406273	-0.112263		SPIRE1	0.729843	-0.103557		FLNA	0.443354
TNNI1	0.78045	-0.0991938		DAAM1	7.14685	0.168182		ACTRT2	0.776614	-0.0833045		MYH6	0.355326	-0.0102506		CAPG	0.361697	-0.0153049		NEXN	0.532997	-0.0442787		TMSB4Y	0.823259	-0.00963611		MYH2	0.455033	0.0427289		ACTR1B	0.340978	0.01016		CAPG	0.357797	-0.0591674		MYO3A	0.474616	-0.12131		ACTA1	0.655413	-0.107411		MYH9	0.605791
BCAR1	0.695264	-0.100779		ACTR10	7.05196	0.16866		DBNL	0.666126	-0.0862272		MYO1A	0.357447	-0.0119716		KLHL22	0.409135	-0.0189514		DAAM2	0.628989	-0.0482884		FMN2	0.823259	-0.00963611		PHACTR3	0.424625	0.0417237		ACTL7A	0.327118	-0.0208452		TLN2	1.19256	-0.0598464		MYOM2	0.382955	-0.141801		MYO3A	1.24915	-0.110092		MYH1	0.455656
MYH7B	0.469329	-0.10136		PARVA	7.04799	0.135025		MYL4	0.674429	-0.0875276		XIRP2	0.398948	-0.0137682		LDB3	0.503768	-0.0269629		TNNC1	0.456152	-0.0529107		MYO16	0.823259	-0.00963611		TMOD4	0.423925	0.0403861		BCAR1	0.371472	-0.0243668		MYH2	0.595622	-0.0620438		MYH7	0.400492	-0.158944		ACTL7B	2.20519	-0.110613		MYH16	0.456808
ACTL7A	0.531314	-0.103458		ACTL7B	6.8404	-0.0651088		PHACTR1	0.71677	-0.0882104		LMOD2	0.389132	-0.0152603		TMSB4Y	0.50191	-0.0297739		MYOM1	0.432768	-0.053249		PDLIM2	0.823259	-0.00963611		LRRCC1	0.387747	0.0315819		MYH6	0.335296	-0.0261189		CAPZB	0.691196	-0.0623801		PHACTR3	0.503495	-0.162345		TNS4	0.522739	-0.113247		MYO18B	0.551323
CTTN	0.674977	-0.110003		WASF1	6.77378	-0.0491371		SPIRE1	0.786149	-0.0892135		PHACTR3	0.445302	-0.0165146		TWF1	0.461005	-0.0359148		DBNL	0.946385	-0.0534079		MYLK4	0.823259	-0.00963611		MYLK2	0.401205	0.0228122		FSCN3	0.34462	-0.0311346		ACTG1	0.614001	-0.063217		MYLIP	0.549075	-0.163018		TNS1	4.26327	-0.118755		LRRCC1	0.351349
CORO1B	0.712101	-0.116204		PARVG	6.75316	-0.187071		FHOD3	0.513623	-0.0935296		KLHL4	0.390071	-0.0165779		PARVB	0.452494	-0.0364011		LRRC45	0.541886	-0.0564916		TMOD2	0.823259	-0.00963611		ACTR5	0.371649	0.0195382		VASP	0.406346	-0.0411668		LIMK1	1.18198	-0.0640384		TWF1	0.569092	-0.164087		MYL6B	1.36506	-0.123598		TMOD4	0.330775
VASP	0.912265	-0.117662		MYL6B	6.68221	0.148893		MYOZ2	0.823752	-0.096252		ACTC1	0.377441	-0.020322		MYO9A	0.506833	-0.0400161		MYOM2	0.466178	-0.0576955		CAPZA1	0.823259	-0.00963611		TNNC1	0.337795	0.014779		PXN	0.380036	-0.0435977		MYH13	1.01123	-0.0656102		ARPC5	0.635838	-0.164767		KLHL17	1.37401	-0.125263		XIRP2	0.325012
ACTB	1.86614	-0.118392		FMNL1	6.6698	-0.0511921		ARPM1	0.813106	-0.0974793		AMOT	0.396236	-0.0237063		TNNC2	0.423607	-0.0404038		MYOZ2	0.444672	-0.0595109		MYH7B	0.823259	-0.00963611		MYL6B	0.304136	0.00109719		ACTB	0.634083	-0.0497732		TNNC2	0.464752	-0.0685896		COBLL1	0.512966	-0.172683		MYOZ1	0.763628	-0.128016		FLNC	0.311827
TPM4	0.764654	-0.122126		PLEC	6.44788	0.0401553		BCAR1	0.784572	-0.0980899		ACTRT2	0.437051	-0.0238929		MYH7	0.559484	-0.0417909		PHACTR4	0.958514	-0.0619602		FILIP1	0.823259	-0.00963611		DBNL	0.334953	-0.00973857		FNBP1L	0.497206	-0.0507911		ACTL7A	0.998452	-0.0696373		ARPC2	1.00744	-0.175756		LRRC45	1.09024	-0.128749		DAAM2	0.34639
ROCK1	1.41441	-0.12315		TWF1	6.38197	0.124601		WASH1	0.75214	-0.0982477		ACTL7B	0.508036	-0.0291915		ABLIM1	0.49589	-0.0499883		MYH3	0.441811	-0.0626006		MYO1D	0.823259	-0.00963611		MYOZ1	0.327962	-0.0129277		MYH3	0.422382	-0.0525223		KLHL17	0.772503	-0.0725094		CAPG	0.611029	-0.191843		ABI3	1.12161	-0.131172		ACTL7A	0.344151
FSCN3	0.718375	-0.127716		PDLIM3	6.3397	-0.258461		AVIL	1.35351	-0.100225		PHACTR4	0.34751	-0.0292169		NEXN	0.436707	-0.0502682		COBL	0.440418	-0.064252		MYO3B	0.823259	-0.00963611		MYOM1	0.392686	-0.0238109		ARPC1B	0.443567	-0.0532032		MYH7	1.39434	-0.0726619		KPTN	0.527572	-0.206169		MYO1B	1.01494	-0.133927		TNNT1	0.306914
MYO1B	0.916463	-0.133444		MYH4	6.30166	-0.0756448		TMOD2	0.956685	-0.101194		MYH4	0.669298	-0.0369928		SPIRE2	0.695853	-0.0552399		ACTB	3.59688	-0.0656695		FMN1	0.823259	-0.00963611		TCAP	0.351985	-0.0270799		MYO1A	0.374747	-0.0540138		MYH16	1.52976	-0.0753572		MYO18B	0.538768	-0.233492		FHOD3	0.744628	-0.134548		FSCN3	0.349481
MYO1D	0.595476	-0.136452		KLHL22	6.26811	0.129299		MYO18B	0.889035	-0.104068		ACTB	0.75358	-0.0427168		MYOT	0.645307	-0.0554749		CAPZB	1.34348	-0.0667872		MYO7B	0.823259	-0.00963611		CAPZA3	0.332073	-0.0343466		NEXN	0.516992	-0.0610421		LDB3	1.515	-0.0771217		FNBP1L	0.927371	-0.240229		KLHL5	1.06062	-0.137883		MYOT	0.420551
ACTL9	0.57699	-0.146228		MYO1B	6.24612	-0.129875		FMNL3	0.814002	-0.106207		MYLPF	0.541243	-0.0445444		WHAMM	0.688269	-0.0556589		PHACTR3	0.504786	-0.071451		MYO5B	0.823259	-0.00963611		MYL3	0.376969	-0.0352582		DAAM2	0.420167	-0.0612456		KLHL22	1.41572	-0.0796128		TMOD2	0.649734	-0.253648		MYO7B	2.61738	-0.139543		MYH7	0.469898
FMNL3	0.825596	-0.147283		CNN2	6.06405	-0.120941		MYL12A	0.614451	-0.107174		TWF2	0.541565	-0.0446851		MYH7B	0.576786	-0.0591693		CNN2	1.41596	-0.0730257		SSH2	0.823259	-0.00963611		ACTC1	0.449754	-0.0444421		ARPM1	0.459489	-0.0684995		MYO3A	0.989139	-0.079849		CAPZA1	0.620255	-0.259682		FSCN3	1.64415	-0.13963		KLHL5	0.471606
SSH2	1.20819	-0.148315		CYFIP1	5.72571	0.0535034		VASP	0.557375	-0.108519		MYL3	0.642824	-0.0476047		ACTR1B	0.789308	-0.061069		MYLK3	0.785604	-0.0737251		MYO1B	0.823259	-0.00963611		CFL1	0.783017	-0.0542514		MYL9	0.433974	-0.0708618		LMOD2	1.52305	-0.0819771		FHOD3	0.540469	-0.260738		KLHL2	1.00327	-0.141423		PXN	0.49297
ACTC1	0.815098	-0.150782		LSP1	5.66664	-0.111366		ACTL7A	0.715048	-0.109175		MYO7A	0.676898	-0.0479563		WAS	0.938516	-0.0655649		WASF2	1.31022	-0.0748727		VCL	0.823259	-0.00963611		LRRC45	0.478384	-0.055716		TPM4	0.716788	-0.0797134		CD2AP	0.564474	-0.0834744		LRRC45	0.682983	-0.261327		MYH14	2.0875	-0.141492		XIRP1	0.633736
LIMK1	0.785031	-0.151686		RLTPR	5.66371	-0.100061		KLHL4	1.08492	-0.116938		LMOD3	0.780366	-0.0493881		WASF1	0.632845	-0.0748908		MYO19	1.13489	-0.0902204		ACTL7B	0.840102	-0.00983745		MYH13	0.504456	-0.0623011		ACTR1A	0.722305	-0.0876935		CORO2B	1.08318	-0.0843597		EZR	0.786335	-0.273937		RLTPR	3.36927	-0.142122		MYO5A	0.735138
CYFIP1	1.23513	-0.156097		MYO18A	5.6622	-0.0653386		CTTNBP2NL	0.994733	-0.118136		PFN4	0.599995	-0.0498967		ACTL9	1.10221	-0.0758976		ACTL7A	0.721654	-0.0911465		MYLK	1.13861	-0.0136834		ACTB	1.11468	-0.0657317		MYH15	0.434818	-0.0880026		ACTC1	0.848346	-0.0848267		LIMK1	0.607004	-0.28329		AFAP1L1	2.32706	-0.148707		SPIRE1	0.730501
ACTR1B	1.12307	-0.156679		SSH2	5.54508	-0.139331		TAGLN	0.567074	-0.118826		KLHL17	0.626765	-0.0500316		ACTL7B	1.0677	-0.0778279		ACTC1	0.793788	-0.0935544		VIL1	1.04555	-0.0138693		MYL12B	0.845963	-0.0730305		ARPC5	0.775121	-0.0922181		MYL7	1.57456	-0.0853104		NEB	0.727088	-0.285284		PDLIM7	3.64449	-0.15162		MYL2	0.68494
LRRC16A	1.47487	-0.163502		WASH1	5.5217	0.150879		TNNT2	1.16526	-0.118838		MYOT	0.850474	-0.0521144		CAPZB	0.711205	-0.0791143		MYLK	0.77578	-0.0972563		MYH3	0.386636	-0.0151556		WASF2	0.677939	-0.0747648		CNN2	0.596552	-0.0936898		TMSB4Y	1.25918	-0.0862044		CD2AP	0.619506	-0.303559		ARPC1A	2.13241	-0.156841		MYO7B	0.794451
NEXN	0.928896	-0.166709		WASF2	5.5098	-0.109189		MYH14	0.735162	-0.119825		CORO7	0.430265	-0.0528738		BCAR1	0.911256	-0.0797615		PXN	1.72146	-0.0980837		FNBP1L	0.332992	-0.0156473		ACTR6	0.566976	-0.0813399		TNNT2	0.460049	-0.0945105		MYO7B	1.39033	-0.0863486		INF2	1.0744	-0.305569		TWF2	2.09744	-0.165385		MYL9	0.524169
ARPC3	1.48298	-0.170567		INF2	5.47917	-0.100794		AMOT	0.550997	-0.12129		AFAP1L1	0.547911	-0.0534144		ARPM1	0.929058	-0.0811006		ARPC1A	1.46337	-0.0989562		BCAR1	0.399549	-0.017576		CAPZA1	1.1064	-0.0841983		KLHL21	0.740181	-0.0946579		MYH1	1.04921	-0.0869538		CTTNBP2NL	0.874908	-0.308682		LSP1	3.66188	-0.172283		TNNC1	0.503384
MYO3B	1.38612	-0.172151		ABLIM2	5.17045	0.111952		CNN1	0.511704	-0.122548		C15orf38	0.430355	-0.068034		FMNL3	1.25748	-0.0837798		INF2	1.45381	-0.0999714		ACTL7A	1.21773	-0.01883		SYNPO2L	0.597008	-0.0874036		ACTL9	0.420845	-0.0947218		FSCN3	1.72612	-0.0875715		DFNB31	0.722322	-0.320294		DAAM2	1.33839	-0.177583		ACTRT2	0.474161
WDR1	1.36538	-0.173164		MYO3B	5.02093	0.0923627		CAPZA2	0.508172	-0.124082		CYFIP1	0.486718	-0.0683154		MYH3	0.80997	-0.0849284		CAPZA1	3.05299	-0.100418		TWF1	1.12836	-0.0198472		TNNT2	0.38384	-0.0909017		TPM1	0.649949	-0.0974002		ACTL9	1.61463	-0.08853		CYFIP1	1.17022	-0.324236		CYFIP1	3.47498	-0.177774		LCP1	0.533077
SPIRE1	1.15128	-0.17364		PHACTR3	4.98877	0.0437898		TNS3	0.810121	-0.125512		MYH9	0.465607	-0.0697763		ACTL7A	1.03167	-0.0854436		MYL4	1.25618	-0.101951		TCAP	0.47196	-0.0203523		AFAP1L1	0.994681	-0.0923083		WASF2	0.907338	-0.0996341		MYH8	1.3429	-0.088724		PARVA	0.880652	-0.345633		SPIRE2	1.48481	-0.181351		TNNI3	0.427425
MYL1	0.749001	-0.175046		CAPZB	4.9704	-0.093924		MYH10	0.622203	-0.126018		MYL4	0.871704	-0.0734966		WASF2	0.904722	-0.0945974		MYH2	0.578805	-0.102204		DBNL	0.383035	-0.0212202		RLTPR	0.872487	-0.0972356		TWF2	0.978173	-0.108305		MYH7B	1.60905	-0.0889566		ROCK1	0.980435	-0.382883		TMSB4X	1.52928	-0.186818		PDLIM2	0.352381
FNBP1L	1.34952	-0.175991		NEXN	4.89863	-0.11569		WASF2	0.707994	-0.127281		WIPF3	0.649787	-0.0741323		MYO18A	1.14941	-0.0966771		CAPG	0.923396	-0.102966		FSCN3	1.51626	-0.0237404		MYL2	0.420411	-0.0987134		ACTL6A	0.591317	-0.114117		CAPZA3	1.30481	-0.0889824		CAPZA2	0.778889	-0.382948		COBL	1.58857	-0.188025		KLHL3	1.51695
TMOD3	1.16161	-0.180303		TNNC2	4.7135	-0.106551		MYO5A	0.774907	-0.128281		INF2	0.90566	-0.081433		MYH10	0.735727	-0.0967347		ACTN2	0.646207	-0.106136		KLHL17	0.958768	-0.0265202		MYLK4	0.810476	-0.111845		MYO1F	0.909589	-0.119777		GSN	1.76115	-0.0928004		MYLK	0.732702	-0.384233		ACTC1	2.06927	-0.188202		ACTR3B	0.387674
ABI3	2.28667	-0.1821		WDR1	4.5006	0.0889215		WAS	1.14564	-0.131118		TNNT2	0.971233	-0.0822024		DBNL	1.26473	-0.0969411		CFL1	2.32024	-0.106136		KLHL2	0.36073	-0.0310991		PFN1	0.998544	-0.113806		CAPZB	1.23235	-0.120843		ACTR6	0.907078	-0.0967425		ACTA2	0.656955	-0.384838		CAPZA1	3.16014	-0.188804		MYLK	0.715454
CD2AP	1.30827	-0.192148		AFAP1	4.34663	-0.111849		SSH1	0.947632	-0.131368		TMSB4Y	0.888544	-0.0842624		VASP	0.671328	-0.0975184		ARPM1	0.74637	-0.109194		MYLK2	0.532585	-0.0325757		DSTN	2.18741	-0.119555		TCAP	0.454623	-0.121878		MYLK2	1.34687	-0.0978392		PFN1	1.80392	-0.397873		MYLK2	1.9261	-0.196819		MYO18A	0.439072
MYL7	1.02222	-0.193694		CTTN	4.33997	0.137673		MYO1B	1.142	-0.132861		VASP	0.6301	-0.0900564		PHACTR4	1.63958	-0.106303		TWF2	2.62352	-0.11735		PARVB	1.02691	-0.0340933		CD2AP	0.861979	-0.119568		CAPZA3	0.45298	-0.127898		ABI3	0.545468	-0.10114		ACTR10	0.709118	-0.406248		ACTL6B	2.16751	-0.198856		TMOD3	0.521719
PDLIM1	1.1607	-0.19391		TTN	4.14912	-0.0333452		CAPZB	0.75131	-0.13523		LMOD1	0.68899	-0.0916941		ACTB	1.20211	-0.110395		LMOD2	0.688988	-0.121437		TNNC1	0.976929	-0.0365399		CAPZB	1.07282	-0.121572		MYOM2	0.502455	-0.131316		MYL3	1.18591	-0.104868		SPIRE1	1.03155	-0.406707		MYO18A	3.48912	-0.207939		TNNI2	0.493565
MYOZ1	0.78656	-0.19656		MYLK3	4.12695	-0.0497155		LMOD2	0.782913	-0.136846		SSH1	0.78617	-0.0926716		ACTN1	0.80405	-0.11249		KLHL4	0.736704	-0.121676		CYFIP1	0.42993	-0.0367817		XIRP1	1.31048	-0.132435		PHACTR4	1.01417	-0.133217		AMOT	1.17814	-0.108241		MYL12A	1.86292	-0.418619		ARPC4	4.38344	-0.210051		CD2AP	1.09526
CAPZB	1.60623	-0.196577		CD2AP	4.02953	0.086826		PFN2	0.723671	-0.136921		SMTN	0.941029	-0.0936276		ACTR5	1.38668	-0.113993		KLHL17	0.783972	-0.129809		MYLPF	0.536794	-0.0387685		MYO18B	0.856645	-0.138373		TMOD1	1.166	-0.135205		MYOM1	0.949936	-0.108967		TMSB4Y	1.13762	-0.430068		TLN1	4.97916	-0.218997		ACTL6B	0.718573
WASF2	2.11683	-0.198805		MYH11	3.95845	0.311355		PDLIM1	0.903637	-0.138521		ACTN4	0.502617	-0.0937096		PFN1	0.91007	-0.115162		TPM2	0.861545	-0.134931		ACTR1A	0.500907	-0.0440337		FMNL1	0.974942	-0.139851		TLN2	0.711942	-0.135272		VASP	0.57037	-0.118834		PHACTR4	2.0051	-0.430777		TAGLN	1.24653	-0.225685		CAPZA3	0.662802
WASH1	0.787576	-0.19928		GSN	3.94948	-0.139806		C15orf38	0.780935	-0.138705		MYH13	0.972202	-0.0983973		CYFIP1	1.26016	-0.115975		TNNT3	0.827318	-0.135251		ACTRT2	2.19197	-0.0450864		ARPC3	1.27111	-0.139864		TMOD3	1.51019	-0.141069		SYNPO2L	1.50448	-0.122764		MYO9B	1.36322	-0.437703		MYH15	3.38301	-0.226835		TNS4	0.49072
CFL1	2.73199	-0.199293		CAPG	3.90818	-0.104277		ACTN3	0.726995	-0.139897		CAPZA1	1.91711	-0.0997509		LIMK1	0.833961	-0.123964		TNS3	1.87088	-0.136609		FSCN2	1.22808	-0.0467653		TPM2	0.728147	-0.140609		FHOD1	0.889181	-0.144739		ACTRT2	2.20999	-0.123642		WASH1	1.00305	-0.448566		NEXN	1.41949	-0.230169		ACTN1	0.811996
CALD1	1.60144	-0.205423		WHAMM	3.82661	0.0596547		PDLIM2	0.725704	-0.14268		TWF1	0.856787	-0.107773		ACTG1	0.827747	-0.124023		MYH1	0.632938	-0.140202		ACTN1	0.425359	-0.0484457		ABI3	1.22793	-0.149207		ENAH	0.886553	-0.144777		FMNL3	1.44325	-0.126118		BCAR1	1.68453	-0.452139		PDLIM2	3.61246	-0.232491		MYO3A	0.76214
FMNL1	1.09421	-0.208139		TNS4	3.81605	-0.0514338		MYH13	1.12046	-0.143955		ACTN1	1.16414	-0.11045		CORO1B	1.38679	-0.125773		PFN2	1.22336	-0.145302		LIMK1	0.937251	-0.0524853		MYO1E	0.862647	-0.149513		CAPZA1	1.27032	-0.148806		FMN2	1.49658	-0.126471		PDLIM7	0.941775	-0.458867		NEB	1.15619	-0.234118		LRRC45	0.618806
ACTA1	0.596606	-0.211095		MYL7	3.61286	0.0706017		PFN3	0.929111	-0.145921		KLHL21	0.642174	-0.114618		TPM2	0.731434	-0.130202		TNNT2	1.2004	-0.15076		VASP	0.508067	-0.0574873		PHACTR4	1.32577	-0.154234		ACTR6	0.838954	-0.150087		SYNPO	0.636582	-0.129436		MYL12B	1.39377	-0.461988		MYO5A	2.75962	-0.235231		RLTPR	0.626969
ARPC4	1.24812	-0.213901		FILIP1	3.59114	-0.0889698		PDLIM3	0.55344	-0.147665		ABI3	1.13718	-0.116653		ARPC2	1.53749	-0.130484		SSH1	2.59268	-0.151215		WASH1	0.484262	-0.0598228		CAPG	0.736044	-0.160396		TAGLN	0.734804	-0.15527		PDLIM2	1.20242	-0.132896		MYO5B	0.885169	-0.471176		MYH6	3.04806	-0.238065		MYH15	0.610751
PHACTR4	1.14562	-0.21563		CAPZA3	3.54245	-0.0429236		MYLK2	1.15991	-0.148168		SCIN	0.909794	-0.119643		FNBP1	1.07736	-0.132898		VCL	2.37653	-0.152572		MYL4	1.05539	-0.0669911		ACTN4	0.999753	-0.161714		ARPC2	1.9525	-0.158052		MYL1	1.94591	-0.14019		MYO1F	1.03392	-0.486709		CAPG	3.08015	-0.240305		DFNB31	0.947646
MYO9B	2.85581	-0.220851		MYLK2	3.47133	-0.0416139		MYO1H	1.40764	-0.151903		MYO3A	1.32684	-0.121628		MYL2	1.49735	-0.13376		ACTL6A	2.25675	-0.153573		ACTB	0.717773	-0.0699496		TMSB4Y	0.621116	-0.162287		PLS3	0.856947	-0.160108		ACTR8	0.901043	-0.142934		WIPF1	1.30087	-0.491896		TCAP	1.38442	-0.241532		WIPF2	0.914961
MYH9	1.41076	-0.222823		KLHL2	3.38544	-0.0877903		CORO7	1.22527	-0.155792		MYO3B	0.79268	-0.132176		ROCK1	1.40741	-0.141762		TNS4	1.09352	-0.154379		SMTN	0.964004	-0.0715997		FNBP1L	1.04443	-0.167105		PHACTR1	0.789655	-0.161543		MYO16	1.60235	-0.145234		MARCKS	1.75371	-0.496448		INF2	2.31932	-0.245033		CORO2B	0.495776
TWF2	3.01594	-0.22941		MYLK4	3.36003	-0.0372691		RLTPR	1.35195	-0.157391		PHACTR1	0.776056	-0.134508		TNS3	1.03284	-0.141957		CAPZA2	1.97732	-0.157878		AFAP1L1	1.89497	-0.0776781		MYO15A	0.997502	-0.16785		ARPC1A	1.05294	-0.161632		ACTN3	1.58569	-0.149905		WASF1	1.38771	-0.509504		MYH13	2.28891	-0.246867		ACTC1	0.696115
MYH6	0.909567	-0.22965		MYL12B	3.30073	-0.0780259		MYO7A	1.44451	-0.159164		SYNPO2	0.919497	-0.140952		FSCN3	1.6418	-0.143088		FHOD1	2.37168	-0.160833		MYO1C	0.591372	-0.0830024		CYFIP1	1.27306	-0.171059		WASF1	0.753025	-0.16192		MYH3	3.0592	-0.153643		TMSB15B	0.841431	-0.510692		TMOD4	3.31293	-0.24754		FILIP1	1.06169
SSH1	1.26702	-0.233844		TMSB4X	3.27462	-0.0628126		MYO5B	0.681957	-0.159303		MYL7	1.29515	-0.144882		ENAH	0.916661	-0.144358		ARPC4	3.8321	-0.161215		MYH9	0.584224	-0.0845708		MYO7A	1.26915	-0.173881		LRRC16A	1.15565	-0.166324		MYL4	1.54033	-0.15476		ARPC5L	1.0709	-0.510954		TNNI3	1.90697	-0.25267		TNNT2	1.0204
CAPZA2	0.832267	-0.236455		AMOT	3.26868	-0.141251		TTN	0.870241	-0.162267		CFL1	0.664573	-0.149894		PDLIM5	0.909764	-0.147844		ABI3	3.36861	-0.16151		ARPM1	0.899974	-0.0865053		KLHL4	0.86056	-0.174552		LSP1	0.961153	-0.168193		ABLIM2	2.31219	-0.156698		ACTR5	1.14813	-0.516164		AFAP1	3.15711	-0.256425		TNNC2	0.790577
MYL12B	2.24046	-0.238253		LRRC45	3.24696	-0.0724664		SVIL	0.839462	-0.163967		VIL1	3.20337	-0.150949		PHACTR3	1.01462	-0.155084		KLHL2	1.97859	-0.163766		COBL	1.032	-0.0882386		PFN4	1.63301	-0.176813		ACTN1	0.892635	-0.168676		LMOD3	1.59552	-0.160332		KLHL2	0.890283	-0.51688		WASF2	5.5937	-0.258187		LMOD3	1.40986
TMOD4	0.904446	-0.2422		ACTR6	3.14523	-0.0950975		GSN	1.08005	-0.164877		ABLIM2	2.21588	-0.154165		MYOM2	0.777881	-0.155418		FMNL3	2.39649	-0.167395		MYH11	1.42831	-0.0902995		ACTR1A	1.21674	-0.189688		ROCK1	1.43941	-0.168753		CAPZA1	0.749413	-0.161852		ARPM1	0.965681	-0.52609		ARPC2	6.12754	-0.258252		LSP1	0.845216
ZYX	1.77813	-0.245523		FNBP1L	3.10013	-0.103546		LSP1	1.13887	-0.165856		PDLIM7	1.29082	-0.156211		TNNT2	1.99386	-0.156373		ARPC5	4.30702	-0.169484		WDR1	2.39881	-0.0923999		LDB3	1.21331	-0.211919		TPM2	0.596068	-0.170883		FMN1	2.25275	-0.164912		ACTL6A	1.91883	-0.528936		MYH9	2.84717	-0.258357		TWF1	0.78868
CFL2	1.57492	-0.250021		SYNPO2	3.06344	0.0256511		TCAP	0.63937	-0.166591		MYH14	1.26721	-0.160727		FSCN1	1.24844	-0.160877		MYH8	1.13621	-0.170051		MYO9B	0.923275	-0.0924905		LIMK1	1.81769	-0.219371		MYL1	0.54638	-0.172948		XIRP2	1.76817	-0.169565		ACTR1A	1.53831	-0.5317		WAS	4.92082	-0.26089		ACTL8	0.424386
ACTR5	2.58345	-0.251209		LIMK1	3.01243	-0.0273973		XIRP1	1.25816	-0.166905		MYO19	0.685596	-0.166945		MYO9B	2.36351	-0.163562		ENAH	2.25396	-0.178551		ACTR8	1.37398	-0.0969718		VASP	1.40747	-0.219897		KLHL17	0.616833	-0.174976		PFN1	0.720295	-0.172323		ACTR8	1.30832	-0.535828		VCL	3.94891	-0.262744		MYL12A	0.547488
SYNPO	1.42948	-0.253742		SPIRE1	2.963	0.11813		MYO18A	0.899461	-0.167186		MYH7	2.13439	-0.170567		LRRC16A	1.49291	-0.16674		TLN1	4.09069	-0.182289		MYH14	1.53705	-0.100515		FILIP1	1.94224	-0.221705		MYH11	0.862791	-0.175253		WIPF3	1.14519	-0.17739		ACTR2	1.70404	-0.537032		SYNPO	3.17125	-0.26441		CAPZB	0.656497
MYO5A	2.08154	-0.261209		MYO15A	2.94322	0.0297627		MYL9	0.890769	-0.169184		CNN1	0.547784	-0.171944		LRRC45	1.26684	-0.173927		MYH7	1.04887	-0.183159		MYOZ1	0.936507	-0.101621		SVIL	0.848999	-0.223937		KLHL2	1.02101	-0.176233		COBLL1	2.17655	-0.181786		SMTN	1.10793	-0.542701		DIAPH1	4.13464	-0.266367		TPM3	0.886423
AFAP1L1	1.35683	-0.262462		TAGLN	2.88397	-0.0369011		TMOD3	0.813085	-0.170839		SYNPO	1.38483	-0.174355		LRRCC1	0.927998	-0.174465		MYH15	1.81064	-0.183614		DIAPH1	1.56442	-0.10253		C15orf38	2.25797	-0.226539		INF2	1.0606	-0.17808		MYO7A	1.52468	-0.185839		AVIL	1.21078	-0.571398		MYO1F	3.58073	-0.271453		EHD2	1.05206
VCL	1.95184	-0.267489		WIPF2	2.86885	-0.0307258		MYO1A	1.2203	-0.17233		RLTPR	0.967913	-0.177253		CAPZA3	2.42804	-0.174902		ABI1	7.26316	-0.193318		KLHL20	1.41188	-0.103417		KLHL21	0.763526	-0.227649		PFN1	1.52961	-0.181275		TPM2	0.511115	-0.18837		ENAH	2.06235	-0.585417		SSH1	3.43116	-0.28017		NEXN	0.670828
MYO1G	2.83749	-0.278377		TMOD3	2.80159	-0.0460455		PHACTR3	1.03264	-0.17235		MYL12A	0.950016	-0.178417		COBLL1	1.44453	-0.180097		TNS1	2.06078	-0.195877		PDLIM7	1.96766	-0.105457		DBN1	1.14016	-0.230723		MYO18B	0.553333	-0.181994		TNNT3	1.01708	-0.190754		PARVG	1.26016	-0.589687		VASP	2.7094	-0.286112		MYO5B	1.71441
ENAH	1.51253	-0.280054		CFL2	2.78674	-0.0358183		NEXN	0.79729	-0.173331		MYO16	0.925661	-0.183973		ACTR1A	1.69504	-0.181744		KLHL22	1.51546	-0.196001		ARPC3	0.679198	-0.10785		NEXN	1.2627	-0.236906		WIPF3	0.593895	-0.18431		MYO9B	0.766844	-0.193964		TMOD1	0.926337	-0.592678		ARPC1B	2.76564	-0.287645		CFL2	2.25692
MYO1E	2.75949	-0.288366		BCAR1	2.6203	-0.0709274		CALD1	1.17617	-0.177902		TMOD2	1.26767	-0.190086		PDLIM3	1.99892	-0.182281		FSCN3	1.24908	-0.196123		PHACTR4	0.805416	-0.10989		FSCN3	3.46758	-0.242883		FLNC	0.767369	-0.184402		LRRC45	0.964926	-0.195568		MYL3	1.31068	-0.615633		PDLIM5	1.99589	-0.288271		GSN	1.50621
WASF1	1.52978	-0.289483		DBNL	2.5695	-0.0637561		ROCK2	1.14315	-0.180267		TNS4	1.27793	-0.200954		DIAPH1	2.24514	-0.184841		FILIP1	2.76573	-0.196274		CFL2	1.51087	-0.112368		MYO1G	1.10937	-0.244176		MYOZ1	0.622117	-0.187256		SSH2	2.22696	-0.200334		PDLIM3	1.17665	-0.638416		MYOM1	2.56412	-0.292586		DBN1	0.605467
RLTPR	1.2926	-0.293174		ENAH	2.48676	-0.102218		TNNC1	1.57855	-0.181466		FMNL3	0.902437	-0.20333		DBN1	1.77958	-0.188583		AFAP1L1	2.21331	-0.202923		ACTC1	0.620911	-0.11353		KLHL20	2.39038	-0.248238		VCL	1.67812	-0.188263		DSTN	1.15904	-0.202934		GSN	1.70887	-0.643244		XIRP2	2.50423	-0.292615		CORO1A	0.70486
MYO19	2.44478	-0.296773		MYL2	2.42259	-0.0329001		DIAPH1	1.26043	-0.185117		DIAPH1	1.57351	-0.213964		ACTA1	1.05243	-0.191235		VASP	3.06966	-0.20429		PHACTR3	0.831237	-0.115781		ACTG2	1.04285	-0.250384		ACTC1	0.536601	-0.189115		MYLK3	1.04111	-0.203504		CFL2	1.18686	-0.650929		FNBP1L	4.84029	-0.294697		LRRFIP1	0.870246
TPM3	2.91163	-0.304844		AVIL	2.40861	0.0390461		ACTB	0.746095	-0.185561		ARPC1B	1.06218	-0.217494		MYO1F	1.79192	-0.193312		CFL2	2.58923	-0.204295		RLTPR	1.62704	-0.124529		DIAPH1	2.66126	-0.257285		MARCKS	1.88522	-0.193453		ARPC1A	0.663519	-0.211412		MYO18A	1.36841	-0.657024		KLHL21	3.0194	-0.301369		ARPC2	0.705008
DIAPH1	2.67502	-0.304895		PHACTR4	2.37348	-0.0574489		INF2	2.09148	-0.186349		ACTL6A	0.861749	-0.220686		MYO1B	1.74545	-0.195127		ACTN1	2.43448	-0.204676		MYL5	1.46567	-0.128136		ROCK1	2.0516	-0.268233		PFN4	1.4261	-0.194191		TWF2	0.855437	-0.214456		MYL6	0.987684	-0.663044		ENAH	3.69747	-0.306594		TMSB4Y	1.06998
ARPC1A	1.76499	-0.309012		CAPZA1	2.36441	-0.0719465		MYLK3	1.07391	-0.18695		MYO1B	0.811625	-0.220817		FMNL1	1.67332	-0.196627		ACTL9	0.975351	-0.211641		ABLIM2	2.00725	-0.128168		MYLK	1.92034	-0.269898		SSH2	1.3213	-0.200536		CYFIP1	0.763829	-0.220315		TMSB4X	1.21223	-0.667146		PHACTR4	5.22741	-0.306602		DIAPH1	0.754854
ARPC2	4.29847	-0.310279		KPTN	2.36391	0.0292017		KLHL17	1.42259	-0.18708		PARVG	0.901573	-0.222395		CTTN	1.31072	-0.198098		ACTR6	1.84114	-0.213814		MYO3A	1.27642	-0.131762		WIPF1	2.56058	-0.270872		CAPG	1.14366	-0.201441		MYO1D	1.61191	-0.231099		FHOD1	1.60392	-0.668812		LRRCC1	2.77339	-0.309561		ABLIM1	0.968999
KLHL21	1.52223	-0.317374		PALLD	2.36149	0.106372		TLN2	1.37277	-0.188149		ZYX	0.899999	-0.225442		MYH4	1.71522	-0.198684		PDLIM7	2.50877	-0.214471		ACTR1B	1.33813	-0.134926		MYO9B	2.24637	-0.274755		XIRP2	0.56071	-0.211022		ROCK1	0.684097	-0.232885		LIMK2	2.11539	-0.670358		ARPC5L	5.5025	-0.317705		TLN2	1.17703
INF2	2.68763	-0.317498		KLHL1	2.20421	0.0242601		ABI3	0.701921	-0.190663		ARPM1	1.69469	-0.230461		NEB	1.68029	-0.201875		TPM4	2.73117	-0.218404		CD2AP	0.780969	-0.142859		WAS	1.25228	-0.285603		CNN3	1.52709	-0.21588		TNS4	0.610108	-0.235378		MYH7B	1.1024	-0.672611		PDLIM3	1.54605	-0.322531		VCL	0.49189
PARVB	2.92787	-0.31812		TPM1	2.16123	0.0862658		AFAP1L1	1.35485	-0.191217		FMN2	2.18055	-0.23602		CFL2	1.73123	-0.215452		LIMK1	3.92429	-0.22418		MYL12A	1.34538	-0.150293		CORO2B	1.32837	-0.28893		MYL12A	1.31552	-0.21729		FLNC	1.14469	-0.253995		TPM3	1.23799	-0.681303		PFN1	7.54978	-0.322843		SSH1	1.95472
ABLIM2	1.56724	-0.321713		MYO3A	2.13342	-0.0296554		MYO16	1.37551	-0.191283		ARPC4	0.960645	-0.236778		WDR1	2.60286	-0.216373		CNN3	2.82539	-0.227897		ABI3	1.36729	-0.151854		MYL1	0.924113	-0.298897		WIPF1	1.35483	-0.21795		AFAP1L1	0.92477	-0.264684		TPM2	1.17989	-0.684986		MYL12A	5.95552	-0.326307		FMNL3	1.55022
SVIL	2.32785	-0.32259		MYOM2	2.09928	-0.126186		PHACTR4	1.5402	-0.192622		NEXN	0.731146	-0.239555		TPM3	1.68585	-0.217023		TMOD2	2.52361	-0.231154		DBN1	1.03673	-0.153585		MYL4	1.67421	-0.311187		MYO1E	1.98927	-0.220032		MYL12B	1.3662	-0.269168		PHACTR2	1.6137	-0.685446		ACTN3	3.83015	-0.337812		SYNPO2L	0.821971
ARPC5	3.99067	-0.325223		MYH13	1.97784	-0.0228156		ARPC2	1.17885	-0.194155		ACTA2	0.711062	-0.24265		KLHL5	2.00423	-0.217217		NEB	2.03992	-0.238581		SPIRE2	2.61604	-0.155055		TNNC2	0.971789	-0.321138		ACTA1	0.567402	-0.220224		LRRCC1	0.776348	-0.279934		TMSB10	2.48443	-0.694984		PLEC	5.41502	-0.338373		COTL1	0.828811
ACTR6	2.62913	-0.326035		NEB	1.96745	-0.0344039		TWF2	1.0811	-0.197144		VCL	1.01477	-0.24572		PHACTR2	3.08062	-0.217465		TMOD3	4.0964	-0.2418		TMSB10	1.07213	-0.161651		TMSB10	4.42228	-0.332936		ABI3	1.78032	-0.224011		C15orf38	0.79818	-0.294222		MYL9	1.0345	-0.701382		PHACTR2	4.57522	-0.339075		WIPF3	0.727063
TNS3	1.26598	-0.330466		ROCK1	1.95499	0.0259467		CAPZA1	1.19934	-0.197235		PFN1	1.54649	-0.246608		FILIP1	1.86395	-0.219866		TMSB10	13.4449	-0.245561		ACTA1	1.06876	-0.165995		MYO1A	1.52208	-0.339964		SVIL	1.38086	-0.226882		MYLK4	1.47337	-0.296391		DIAPH3	1.11732	-0.709019		LCP1	4.87375	-0.358857		MYL4	1.42957
FLNA	2.14465	-0.33283		CORO1B	1.89335	0.0649		FMN2	0.919312	-0.197522		PDLIM1	0.788496	-0.249144		FLNA	1.49453	-0.22263		MYO1D	1.28938	-0.24906		PARVG	1.24563	-0.172706		MYH3	1.85184	-0.341526		PDLIM1	1.24872	-0.233353		ACTN4	0.921219	-0.304918		ARPC1A	2.15121	-0.709435		CAPZA3	2.78637	-0.363624		SPIRE2	0.825164
ACTR1A	3.20489	-0.332942		TMSB4Y	1.88126	0.0191966		DFNB31	1.5921	-0.200703		CD2AP	2.19733	-0.25121		EZR	1.70844	-0.226245		TMSB4Y	1.60671	-0.261816		COBLL1	1.2315	-0.17454		XIRP2	0.718964	-0.342826		TMOD2	0.953799	-0.234337		TNNC1	1.48379	-0.310753		DIAPH1	1.28999	-0.71267		PARVG	3.71329	-0.368648		CNN1	0.602609
MYO7A	3.36699	-0.334404		MYO7A	1.82467	-0.0512778		FNBP1	0.987813	-0.205114		PARVB	1.55461	-0.252673		MYH9	2.12303	-0.228102		MYH9	7.25482	-0.262004		FMNL1	1.84809	-0.181579		TWF2	3.04719	-0.344278		MYH9	1.75292	-0.236015		MYO15A	1.64989	-0.315499		XIRP1	1.51412	-0.715313		GSN	4.23382	-0.371885		MYLK2	0.678177
MYO1F	3.42224	-0.335191		ACTA2	1.76965	-0.103092		TNS1	1.22601	-0.207622		MYL9	0.63711	-0.254751		ACTR8	3.33752	-0.232916		SYNPO	1.56404	-0.263004		TNS3	0.918359	-0.183713		COBLL1	1.56506	-0.346407		ABI1	2.20228	-0.244912		TTN	2.96499	-0.320046		FMN2	0.870999	-0.73467		SMTN	4.75783	-0.376428		CTTNBP2NL	1.27169
TPM1	1.62869	-0.3443		MYH7	1.72689	-0.0368365		VIL1	0.860708	-0.208033		MYO5A	1.11308	-0.256113		ROCK2	2.09926	-0.237588		PHACTR1	1.49709	-0.264894		SVIL	0.863554	-0.188543		LRRC16A	3.98428	-0.347805		TMSB10	2.43047	-0.25654		ARPC1B	0.839668	-0.322845		FLNB	1.05643	-0.740276		MYO5B	5.19534	-0.381777		MYH8	1.31714
KLHL5	1.54837	-0.346024		MYL6	1.71681	0.0521986		COBL	2.33964	-0.211359		FLNC	1.26753	-0.257988		MYO5A	2.79712	-0.243516		MYO7A	3.20801	-0.26541		C15orf38	1.97491	-0.198595		TAGLN2	3.79739	-0.348565		LIMK1	2.19134	-0.258989		TMOD2	2.55426	-0.329273		TAGLN	1.10275	-0.751045		ACTR2	8.10955	-0.382068		WIPF1	0.567607
XIRP2	1.34173	-0.34711		MYL9	1.69388	-0.0640603		PLEC	2.59691	-0.212003		ARPC5L	2.10422	-0.262718		CD2AP	2.09871	-0.245909		WIPF3	1.3882	-0.265941		XIRP1	1.65532	-0.198667		ENAH	2.67043	-0.357911		ACTR3	3.4848	-0.264919		FILIP1	1.63333	-0.332704		ACTN4	2.19322	-0.751957		MYO7A	3.14873	-0.382111		PDLIM3	1.43917
MYLK3	2.6944	-0.347822		MYO16	1.66929	0.027144		MYOM1	1.72683	-0.212296		TNNT3	1.40088	-0.283474		CORO1A	1.99626	-0.247053		ARPC2	11.9208	-0.266626		MYO1F	0.787695	-0.203288		ACTA1	1.04205	-0.36716		MYLPF	0.774574	-0.268195		TMSB10	1.57728	-0.368754		MYO1H	1.20263	-0.755095		ARPC5	5.9359	-0.385347		ACTA1	0.743498
FHOD1	2.78352	-0.349862		LDB3	1.66844	0.0171996		ABLIM2	1.32582	-0.212421		TLN1	1.52493	-0.285645		TMOD3	2.65529	-0.256782		MYL2	1.33622	-0.273309		TPM3	1.18828	-0.204979		FLNC	1.27313	-0.36811		CTTNBP2NL	3.00751	-0.274338		RCSD1	0.644696	-0.371911		MYO1C	0.907205	-0.768058		MYO1G	4.95309	-0.388424		PFN4	0.840237
WASF3	2.31238	-0.352867		MYO1H	1.6535	-0.0192722		MYO1G	1.47699	-0.212544		CAPZB	1.76184	-0.297393		MYL12B	2.91623	-0.25817		MYL12A	6.1806	-0.273439		TWF2	1.73736	-0.20581		PHACTR1	4.15895	-0.373166		PARVG	0.73806	-0.277591		ARPM1	1.40877	-0.372372		SYNPO	1.93787	-0.772436		TPM2	3.20801	-0.393499		RDX	0.729474
PDLIM5	1.62881	-0.355276		MYH16	1.6478	-0.0229302		DAAM2	1.71579	-0.212777		ARPC2	2.82398	-0.300978		PHACTR1	1.88873	-0.258393		LIMK2	7.02784	-0.273537		GSN	1.27438	-0.209749		MYL12A	3.72196	-0.373815		KLHL22	1.81445	-0.278026		ARPC5L	1.40201	-0.394501		CALD1	2.0046	-0.776818		ZYX	6.72622	-0.394641		TAGLN2	0.746152
TPM2	1.6295	-0.364426		MYO1D	1.61771	0.0660472		MYH9	0.984772	-0.214312		MYO1G	1.46599	-0.313819		ACTN4	3.03943	-0.261196		SVIL	1.53187	-0.276622		ACTN2	1.35395	-0.21142		ACTL7B	0.929272	-0.397593		CFL1	1.88078	-0.278714		ABLIM1	0.903153	-0.408482		FNBP1	4.03834	-0.780732		CNN2	3.7047	-0.397131		SCIN	2.59119
ABLIM1	2.42223	-0.37297		CORO2B	1.59948	0.0195778		ZYX	1.20275	-0.214812		KLHL2	1.15423	-0.314227		TWF2	2.67146	-0.261231		ACTR2	11.7714	-0.279445		TPM2	1.48015	-0.212003		ARPC1A	3.02783	-0.405184		PLEC	0.822558	-0.280255		CNN2	1.45368	-0.425043		SPIRE2	1.49045	-0.78837		ACTN1	4.93806	-0.40983		AFAP1	0.487172
ACTN4	2.56353	-0.377096		KLHL17	1.54386	-0.0438995		MYO7B	2.39799	-0.215238		KLHL20	1.29088	-0.317606		FNBP1L	1.90875	-0.264499		DBN1	5.8326	-0.283174		CAPZA2	1.11317	-0.216693		TPM4	2.98274	-0.419876		SYNPO	1.01202	-0.280368		MYO3B	3.33728	-0.436599		ACTL8	0.818147	-0.794185		XIRP1	5.08094	-0.41123		MYL7	1.08079
CAPZA3	1.36414	-0.38253		TNS3	1.47769	-0.0640344		TPM1	1.05967	-0.216312		CFL2	1.54874	-0.322449		MYO1G	2.4586	-0.275364		LRRC16A	1.9181	-0.286989		ARPC2	1.0923	-0.2179		LIMK2	2.27712	-0.42164		TNS3	1.20546	-0.281471		KLHL5	2.42278	-0.437728		ACTR1B	1.96443	-0.800652		PARVB	4.9798	-0.418951		VIL1	1.47783
C15orf38	3.23324	-0.394129		AFAP1L1	1.4727	-0.0285458		ABLIM1	1.49485	-0.22289		LIMK1	1.77692	-0.330543		WIPF1	1.94171	-0.276682		ROCK2	8.92378	-0.287367		KLHL21	1.31237	-0.219918		CFL2	4.55974	-0.434421		RCSD1	1.69823	-0.282357		ARPC2	2.10818	-0.443341		TPM4	3.06402	-0.804443		ACTB	9.90978	-0.423446		TLN1	0.817095
ACTL6A	3.49827	-0.396116		COBL	1.3603	0.103388		TMSB4X	1.99981	-0.223422		MYO9B	1.72342	-0.337041		PARVG	2.05004	-0.278556		PFN1	10.4661	-0.287791		MYO1G	1.58911	-0.225641		TNNI1	0.77657	-0.435934		PFN2	1.2232	-0.285316		MYOT	2.05844	-0.450975		ACTR3	3.33214	-0.836882		CFL2	7.13702	-0.431002		COBLL1	2.70394
CTTNBP2NL	4.56917	-0.396206		MYO7B	1.3145	-0.0126701		CFL2	1.2861	-0.224886		DBN1	1.3213	-0.340716		KLHL2	2.57643	-0.286418		FNBP1	6.27478	-0.293148		WASF3	0.747055	-0.226155		FMN2	1.2528	-0.446731		FBLIM1	1.62559	-0.285841		DIAPH1	1.49509	-0.45483		DBN1	1.75506	-0.8379		LRRC16A	5.71783	-0.431535		TMSB10	0.52697
PFN1	2.56916	-0.397688		MYH6	1.28455	-0.0148287		MYO1F	2.1849	-0.228095		ENAH	0.963959	-0.342861		KLHL21	3.16364	-0.28677		MYO1E	7.67562	-0.294521		MYO1E	1.3032	-0.229132		ACTN3	1.17635	-0.450048		ACTR2	3.18709	-0.287006		FNBP1L	1.66855	-0.458488		ACTG2	0.76576	-0.864712		SSH2	3.55268	-0.438173		WASF1	0.404082
PHACTR2	4.9709	-0.400639		PXN	1.26701	-0.0281081		FSCN3	2.49991	-0.229084		CNN2	1.66901	-0.344554		SVIL	2.54774	-0.287685		ARPC5L	6.61265	-0.29641		TTN	1.25811	-0.233912		MYO19	5.6424	-0.450859		ARPC5L	2.03531	-0.292092		ACTA2	0.965921	-0.463631		VCL	1.82691	-0.880341		ACTL6A	9.35299	-0.43902		ACTN2	1.47023
PARVG	3.06587	-0.40194		MYH1	1.25857	-0.0193652		KLHL21	1.63632	-0.237366		MYLK	1.59773	-0.347083		INF2	1.90461	-0.287799		PDLIM3	2.0042	-0.307544		LIMK2	1.20331	-0.234875		WASF3	1.81342	-0.468866		DIAPH1	2.75342	-0.304612		DAAM2	1.45637	-0.465076		SVIL	3.38376	-0.885438		FMNL1	5.45594	-0.439801		FMNL1	2.44922
NEB	2.72118	-0.403395		TMOD2	1.20413	-0.0114242		ACTR2	1.50617	-0.241901		FMNL1	1.40534	-0.355176		TCAP	1.43874	-0.291438		CTTNBP2NL	9.03903	-0.310153		TMOD3	2.07011	-0.235112		ABLIM1	3.08452	-0.469677		KLHL5	3.756	-0.305649		MYO1E	1.72766	-0.500934		LRRCC1	1.14681	-0.889488		MARCKS	5.83941	-0.440295		MYH11	2.68582
SMTN	2.36229	-0.403947		ACTG1	1.17901	-0.0255873		SSH2	2.21975	-0.243434		ROCK2	1.79006	-0.359716		ARPC4	3.50723	-0.305154		LSP1	4.2048	-0.310236		TPM4	1.15188	-0.242331		MYO3A	0.757382	-0.472109		WAS	2.12786	-0.306969		ACTN1	1.26782	-0.506314		ACTG1	1.69552	-0.894439		ACTN4	8.20902	-0.441835		FNBP1	0.660207
PLS3	2.84249	-0.40942		MYOM1	1.16281	0.0402786		VCL	1.56788	-0.244905		LSP1	1.20507	-0.373488		ARPC1A	2.60166	-0.315345		GSN	1.98465	-0.311927		RCSD1	0.881355	-0.247911		MYO16	1.02716	-0.474708		AFAP1L1	1.33404	-0.310137		KLHL21	1.24919	-0.518965		ACTN1	2.10585	-0.905336		WIPF1	4.10062	-0.442113		MYOZ1	0.930863
TMOD2	1.94386	-0.41052		LMOD3	1.15942	0.0621447		SMTN	2.54772	-0.246722		TAGLN	0.938495	-0.374624		CNN3	2.45942	-0.315837		ZYX	5.9739	-0.312977		FLNB	1.14859	-0.255957		MYO3B	6.11365	-0.500262		MYO1B	2.3446	-0.310194		LCP1	1.02216	-0.522581		KLHL21	2.02773	-0.917022		MYO9B	13.1572	-0.445812		ACTR3	2.27274
TMOD1	1.24346	-0.415573		TPM3	1.15704	0.012252		PHACTR2	2.52519	-0.247204		LIMK2	1.33354	-0.385296		ACTN3	3.28808	-0.31803		MYO3B	6.2132	-0.320474		PLS3	1.12052	-0.25987		CALD1	2.55187	-0.500479		PDLIM3	1.14606	-0.312543		MARCKS	1.20483	-0.532246		ROCK2	2.52941	-0.938559		ARPM1	6.11862	-0.469272		KLHL4	1.78782
WAS	6.24302	-0.416684		MYO18B	1.13392	0.0100602		ACTC1	1.33012	-0.248763		TMOD1	1.64811	-0.39353		ARPC5	4.18233	-0.32165		ACTN4	5.39643	-0.32346		SSH1	2.38761	-0.264004		MARCKS	4.15858	-0.500641		FNBP1	3.34006	-0.320679		WASF1	1.04528	-0.545278		WASF3	1.25774	-0.945577		FNBP1	6.56369	-0.470381		FNBP1L	0.695296
PFN2	2.30581	-0.417061		LRRCC1	1.12573	-0.0612654		WASF1	1.46376	-0.249248		MARCKS	1.55088	-0.393916		MYO1E	3.81827	-0.323722		SMTN	4.55183	-0.324752		ACTR6	1.13102	-0.27296		MSN	3.66438	-0.505701		VIL1	0.903366	-0.321253		TAGLN2	1.72277	-0.555345		PARVB	1.44728	-0.947538		DFNB31	4.13457	-0.470735		TMOD2	0.437387
CNN3	1.86877	-0.426973		COBLL1	1.05922	0.0538049		CNN2	1.16215	-0.249808		MYLK4	2.46252	-0.406328		AMOT	1.77969	-0.327736		MYO5A	6.43085	-0.326949		ARPC4	3.25116	-0.274027		CTTNBP2NL	5.64992	-0.51311		PARVB	1.93249	-0.324667		DIAPH3	2.11847	-0.563384		TAGLN2	2.81857	-0.957658		PHACTR1	5.03965	-0.471129		WASF2	1.03828
MARCKS	4.71231	-0.428149		LMOD1	1.0327	0.0262795		PARVG	1.48527	-0.26083		ACTR3	3.07925	-0.406517		VCL	4.09448	-0.32863		PARVB	7.80812	-0.355718		ACTL8	1.73429	-0.274174		CORO1A	1.7897	-0.517987		ROCK2	4.00588	-0.330023		MYLK	2.28323	-0.578263		ACTA1	0.788093	-0.963088		ABI1	10.5801	-0.47863		CFL1	0.817505
CAPG	2.66866	-0.428512		PDLIM2	1.02966	-0.00896513		ACTL6A	1.75692	-0.261559		TMOD3	1.96733	-0.420868		TMOD2	6.11755	-0.33075		PARVG	4.9793	-0.357033		MYO7A	1.7135	-0.275239		PLS3	2.76153	-0.523414		SPIRE2	2.18881	-0.341037		MYL12A	2.7685	-0.580472		FMNL2	3.23627	-0.968171		TTN	2.80739	-0.491407		TPM4	0.916042
XIRP1	1.49707	-0.434378		XIRP2	1.01623	-0.010076		SYNPO	1.05068	-0.274361		LRRC16A	1.41284	-0.430536		FBLIM1	2.6718	-0.342025		WAS	8.61555	-0.35717		CNN3	0.988727	-0.276023		CNN3	3.35202	-0.528945		TNS4	0.775202	-0.341673		MYO19	2.37555	-0.606897		SSH1	1.46081	-0.979532		DBN1	9.45424	-0.510491		ARPC5L	1.05754
ACTN1	2.61703	-0.434472		ACTL9	1.00653	0.0106667		TPM2	1.21723	-0.274608		TMSB10	2.90352	-0.435586		ACTR6	3.35448	-0.346222		MYO1F	5.14188	-0.360036		CTTNBP2NL	2.3204	-0.279591		PARVB	4.5716	-0.533119		FLNA	1.86233	-0.348795		ENAH	2.92844	-0.61618		CNN3	2.99543	-0.988687		LIMK1	6.10701	-0.516019		TNS1	1.08942
ARPC1B	3.84574	-0.436439		SPIRE2	0.997676	0.0497118		PARVB	1.50345	-0.276827		ABI1	1.85775	-0.440119		CAPZA1	3.094	-0.346889		MYO9B	9.17842	-0.361101		FNBP1	1.51518	-0.289089		ARPC2	9.47272	-0.537213		TAGLN2	1.98284	-0.349368		PHACTR1	2.40663	-0.617983		COBL	1.78962	-1.01864		CORO1A	5.07052	-0.543813		MYO19	0.699515
ABI1	5.24858	-0.440352		ACTC1	0.969644	0.00938071		ARPC5	1.5054	-0.277108		TNNI2	1.56763	-0.447677		ACTL6A	3.4814	-0.347506		ABLIM1	5.95612	-0.364166		ROCK1	1.70683	-0.300008		FMN1	1.08277	-0.547873		FSCN1	1.33304	-0.361231		LIMK2	1.40533	-0.620789		SSH2	2.19536	-1.03236		SVIL	6.27799	-0.547179		PHACTR1	0.770372
PFN4	1.99086	-0.446809		CAPZA2	0.968221	-0.0305474		ACTN1	1.31177	-0.278321		PDLIM3	1.4018	-0.460396		MYLK	1.63304	-0.352512		ACTR3	21.3714	-0.369929		ARPC1A	2.02515	-0.309014		TTN	1.93622	-0.551139		ZYX	2.3143	-0.365872		SVIL	2.18505	-0.621839		TNS3	2.75585	-1.04557		ROCK2	14.7057	-0.557003		ACTR6	1.05709
EZR	1.71191	-0.449456		MYO15B	0.968143	-0.00852475		MARCKS	1.34576	-0.279206		FHOD3	0.999914	-0.462622		MYL12A	4.71634	-0.353853		ARPC1B	9.24815	-0.375617		LRRC45	2.02782	-0.309599		TMOD2	1.60367	-0.561517		MYLK3	1.08392	-0.373975		PDLIM3	2.37226	-0.625751		RCSD1	2.63931	-1.0523		ACTR3	15.2608	-0.561958		TCAP	0.670468
WIPF1	4.20179	-0.45074		MYH8	0.967226	0.00920454		MYO19	1.22507	-0.286907		CORO1A	1.20352	-0.465316		MYO19	2.96383	-0.36182		WASF1	3.62398	-0.379854		DIAPH2	1.74149	-0.310672		TWF1	5.16739	-0.570643		MYOZ2	1.09777	-0.374371		TMOD3	2.46429	-0.636301		ACTN3	1.48425	-1.05611		TAGLN2	10.629	-0.561995		WASF3	1.16053
FNBP1	5.13616	-0.452762		TNNI1	0.943445	0.00856778		CORO1A	1.51153	-0.286925		LCP1	1.30301	-0.469367		PLS3	2.18298	-0.374652		ACTG2	1.66762	-0.385304		PLS1	0.8732	-0.319891		MYOZ2	1.27128	-0.571815		LCP1	2.03491	-0.377776		ACTL8	1.38723	-0.640901		FSCN3	1.79482	-1.05825		AMOT	4.00571	-0.568958		PHACTR4	1.66859
MYH16	1.3994	-0.453202		ACTR5	0.933298	-0.0232534		WDR1	1.4083	-0.294444		MYO1E	2.98735	-0.470905		CTTNBP2NL	4.98854	-0.375911		FLNA	7.44948	-0.385553		PFN1	1.62259	-0.323818		ROCK2	6.58187	-0.58178		ACTN4	3.35551	-0.379972		CORO1C	1.62333	-0.644479		COTL1	3.53891	-1.07808		TPM4	10.0539	-0.572411		ROCK2	0.626862
ACTR2	5.0098	-0.453704		ACTN2	0.889732	0.0149742		MYO9B	2.71998	-0.296953		ACTL8	1.32086	-0.473231		CAPZA2	2.1206	-0.38043		DIAPH1	8.62904	-0.385877		FLNA	1.48425	-0.328991		ACTL6A	6.80635	-0.588873		MYH16	1.01133	-0.380627		NEXN	1.29216	-0.680154		ARPC4	1.42262	-1.11536		MYH3	5.99491	-0.579756		PFN2	0.564598
LIMK2	3.93607	-0.453974		MYL3	0.882588	0.010318		FLNA	1.01396	-0.297904		WDR1	1.17977	-0.476261		DIAPH2	5.46363	-0.387742		FMNL1	5.53196	-0.38588		MYL6B	1.78636	-0.351304		ARPC1B	5.89036	-0.593323		NEB	2.7601	-0.392672		SPIRE1	1.51058	-0.681306		KLHL22	1.46202	-1.13318		LIMK2	10.7962	-0.582986		TNS3	0.56633
TCAP	2.25637	-0.469505		MYL1	0.860769	-0.0213825		TLN1	2.33218	-0.30071		ARPC5	3.07428	-0.486029		ARPC1B	2.40677	-0.40108		DIAPH3	5.24829	-0.394478		FBLIM1	2.0381	-0.351965		PDLIM3	1.59039	-0.608622		MYO7A	2.25276	-0.399321		TWF1	2.7784	-0.702821		FMNL1	1.94077	-1.14501		ABLIM1	6.58522	-0.588194		MYO1F	0.805389
ROCK2	6.06925	-0.474493		TLN2	0.854123	-0.035577		WIPF1	1.27999	-0.305765		NEB	1.68514	-0.486048		ACTR2	5.08007	-0.401771		EZR	1.91197	-0.395446		ACTL6A	1.43438	-0.355802		PFN2	3.64388	-0.610649		MYLK2	1.52601	-0.403274		ROCK2	2.1192	-0.715184		CAPZB	2.38586	-1.14676		TMOD2	6.25322	-0.590337		DIAPH3	2.38005
FBLIM1	3.84279	-0.478891		MYOZ1	0.847418	-0.0337469		DBN1	2.0584	-0.307303		PHACTR2	2.36508	-0.496478		MSN	4.14805	-0.406751		TTN	2.38643	-0.399728		ROCK2	2.75557	-0.365423		ABLIM2	1.671	-0.629381		CALD1	2.99123	-0.404489		PARVB	2.13095	-0.727018		CFL1	2.07258	-1.1553		WASF1	4.63016	-0.591135		MYO9A	0.73205
MYL12A	5.10976	-0.485424		TNNC1	0.841394	0.0238124		TNNT3	1.577	-0.30771		ABLIM1	1.33673	-0.502967		CALD1	2.81554	-0.408184		TAGLN2	9.54112	-0.407703		NEBL	1.07354	-0.371373		ARPC5L	6.22719	-0.631492		MYLK	2.75656	-0.407392		CTTNBP2NL	3.98113	-0.734323		PDLIM2	2.5002	-1.18278		MYO1E	14.2614	-0.597286		ARPC5	1.14547
CORO1C	4.27642	-0.48771		PDLIM5	0.838298	-0.0333921		PFN1	1.83925	-0.309943		MSN	2.27999	-0.526024		SPIRE1	4.04748	-0.431291		MYO1B	9.63277	-0.426366		WASF1	1.4049	-0.395205		COBL	1.2647	-0.640822		PHACTR2	3.93659	-0.422065		ACTL6A	2.76734	-0.736362		ABI1	3.6792	-1.19063		CNN3	7.18415	-0.60565		ACTB	1.27953
TMSB10	8.8066	-0.496833		MYH7B	0.787641	0.00846509		FILIP1	2.26444	-0.310954		PFN2	0.974697	-0.528823		RCSD1	3.82804	-0.432772		CALD1	7.24174	-0.428006		TMSB15B	1.58488	-0.397558		TMOD3	3.9975	-0.641327		SMTN	2.06024	-0.423236		ACTA1	1.62967	-0.749844		LCP1	3.20489	-1.19436		MYO19	8.79392	-0.611601		WAS	2.06394
LCP1	3.86728	-0.496868		ACTL7A	0.776668	-0.0077033		ACTN4	2.13791	-0.320854		XIRP1	2.66172	-0.54066		MYO7A	2.69935	-0.4408		WASF3	5.26314	-0.440605		RDX	4.04849	-0.414627		CORO1C	7.74492	-0.643084		MYO7B	1.18805	-0.424957		CFL2	2.09122	-0.753098		MYH9	1.7659	-1.19817		CTTNBP2NL	16.1179	-0.627778		FHOD1	0.904379
ARPC5L	6.22866	-0.518638		KLHL20	0.771787	0.0237729		TPM4	2.13114	-0.328424		TAGLN2	1.65824	-0.551536		MARCKS	3.75119	-0.447437		MARCKS	15.4903	-0.449375		PDLIM5	2.94672	-0.417573		MYOT	1.44712	-0.664305		MSN	4.46594	-0.434103		TNNI2	1.90782	-0.755222		PDLIM1	1.8465	-1.19949		RCSD1	6.216	-0.629732		COBL	0.657273
WIPF3	2.28325	-0.522109		FMNL3	0.754445	-0.0111359		TNNI2	1.60558	-0.329108		FLNA	2.22654	-0.554635		ABI1	5.41958	-0.459063		PLS3	7.44691	-0.452136		LRRC16A	2.07458	-0.422191		RCSD1	3.01269	-0.667188		ARPC4	3.22872	-0.434734		FBLIM1	2.66211	-0.763403		FBLIM1	2.14491	-1.20146		DIAPH2	8.46861	-0.643828		LIMK2	0.947502
PDLIM3	2.17152	-0.526347		SSH1	0.7458	-0.0141174		ARPC5L	1.90584	-0.329171		CNN3	1.44259	-0.555576		MYO5B	2.96327	-0.464387		SSH2	4.97962	-0.45793		ACTR3	3.53934	-0.431409		TMOD1	3.77822	-0.700843		FMNL1	1.86447	-0.443403		MSN	2.34325	-0.769608		MSN	5.31157	-1.22438		MYO3B	3.87203	-0.66267		TMOD1	1.48814
MYO3A	2.67683	-0.531856		CORO7	0.714226	0.0210115		LIMK1	1.51309	-0.338131		FNBP1	1.94578	-0.559588		ACTC1	2.24185	-0.472243		CAPZA3	2.53909	-0.464138		TMOD1	2.32062	-0.43539		SPIRE1	2.59447	-0.722621		MYO9B	1.44426	-0.447873		MYOZ1	1.78409	-0.795924		WDR1	2.51079	-1.22751		MYH7	5.61079	-0.675727		LIMK1	0.846384
TTN	3.43616	-0.536941		ACTR1B	0.702036	-0.0163367		FMNL2	3.41582	-0.339422		WIPF1	2.47991	-0.567992		TNNI2	2.56025	-0.483519		TMOD1	2.50203	-0.467472		PFN2	1.74262	-0.442049		ARPM1	1.55575	-0.724689		DBN1	1.94878	-0.452269		LRRC16A	1.70442	-0.80544		AMOT	1.82352	-1.22868		ACTG2	5.74237	-0.67716		KLHL20	1.3858
ACTR3	7.74755	-0.542815		MYH2	0.701786	-0.008266		RCSD1	1.60961	-0.347151		ACTR3B	1.71487	-0.59375		ACTR3	9.22841	-0.485344		PLEC	2.20253	-0.468063		ACTR2	2.48429	-0.461352		ACTR2	10.3338	-0.764342		ABLIM1	2.60985	-0.467991		TPM4	1.78545	-0.819047		ACTC1	1.66578	-1.23138		MYO1H	7.9015	-0.67986		CALD1	1.04273
DBN1	3.85818	-0.546728		FLNC	0.691637	0.0342104		DIAPH2	3.08396	-0.366953		WAS	2.87933	-0.60694		ARPC5L	5.60821	-0.487976		WIPF1	8.58557	-0.471256		MSN	3.64848	-0.463379		ARPC5	8.90488	-0.813271		CORO1A	2.02832	-0.473653		PHACTR2	2.25658	-0.82299		ACTB	2.66727	-1.2457		TMSB10	16.2012	-0.689423		MYO1D	1.53593
ACTN2	2.13519	-0.564476		LMOD2	0.683299	-0.00629601		MYO1E	2.54543	-0.370362		CTTNBP2NL	2.08903	-0.623791		PFN2	3.11999	-0.489968		DIAPH2	12.3878	-0.472287		FSCN1	2.17845	-0.479902		PHACTR2	6.72581	-0.815502		CORO1C	5.74688	-0.481752		ABI1	2.03693	-0.828622		RDX	2.31899	-1.26664		RDX	11.8938	-0.689691		MYO1E	1.95743
RDX	5.9605	-0.573314		FHOD3	0.658484	0.0293016		CORO1C	2.44444	-0.373377		COTL1	1.56916	-0.63773		LIMK2	7.04026	-0.515064		RCSD1	6.13665	-0.502967		KLHL5	2.31275	-0.482819		MYH4	1.37848	-0.815945		LIMK2	4.90743	-0.482286		ARPC5	3.05584	-0.861534		PLS3	2.12021	-1.28911		WASF3	9.07455	-0.717395		ACTL6A	0.702687
PHACTR1	3.39069	-0.582087		MYO9A	0.657071	0.0196034		CFL1	1.67027	-0.379628		SVIL	2.36892	-0.644189		TAGLN2	4.96254	-0.520726		PHACTR2	17.6203	-0.505295		ARPC5L	3.95265	-0.483548		ACTR3	11.5911	-0.82152		WASF3	1.71065	-0.487271		PDLIM5	1.40108	-0.865509		ACTR3B	2.98669	-1.30639		FLNA	9.74457	-0.725601		ARPC1B	1.43093
RCSD1	3.16829	-0.595479		MYL4	0.655244	-0.00600051		RDX	1.60031	-0.384492		RCSD1	1.39095	-0.653222		TPM4	6.1738	-0.53604		MYO1G	9.10287	-0.538248		LRRCC1	1.82598	-0.487444		ABI1	9.31738	-0.841528		TTN	1.79267	-0.497083		ACTR3	3.78991	-0.963067		CORO1B	1.64139	-1.33317		FBLIM1	14.9692	-0.782766		MYOM2	0.590465
DIAPH2	5.8467	-0.607268		VIL1	0.626893	-0.00636553		FBLIM1	2.07306	-0.400835		TPM4	2.98525	-0.672577		COBL	3.31215	-0.536856		RLTPR	4.70992	-0.554577		ACTG2	0.82932	-0.497057		LCP1	4.25705	-0.849934		DIAPH2	3.8437	-0.502455		COBL	1.53172	-1.0401		TMSB15A	1.23655	-1.3371		PLS3	9.53349	-0.78835		ARPM1	1.09973
TAGLN2	4.94896	-0.648014		FMN2	0.623461	-0.00827403		ACTR3	2.89417	-0.40571		DIAPH3	2.25317	-0.696908		RDX	6.37593	-0.553317		ACTR3B	7.83778	-0.581314		ARPC1B	3.07375	-0.497177		FBLIM1	4.57059	-0.868417		MYLK4	1.65996	-0.509344		PFN2	2.5163	-1.07737		PHACTR1	2.59701	-1.35123		PFN2	7.92081	-0.795279		TMSB4X	1.35746
FMNL2	6.00106	-0.650434		ARPC3	0.609807	-0.0263931		CNN3	1.52391	-0.415416		TPM2	2.28965	-0.697924		LCP1	3.53825	-0.575316		CORO1C	18.2731	-0.587788		WIPF1	1.66466	-0.512257		KLHL5	4.35836	-0.907179		KLHL4	1.43693	-0.524236		CNN3	3.12572	-1.09523		CORO1C	2.27296	-1.35214		CORO1C	21.1572	-0.845629		CORO1C	2.50572
DIAPH3	6.16068	-0.65739		ACTRT2	0.599336	-0.00497391		LIMK2	2.72529	-0.442121		FBLIM1	3.07288	-0.749197		ACTG2	1.56842	-0.576552		FBLIM1	11.2102	-0.604207		ABI1	3.97801	-0.537628		FSCN1	6.13967	-0.955328		ACTL8	1.19391	-0.529102		PLS3	2.68627	-1.1052		KLHL17	1.83625	-1.37821		COTL1	11.6944	-0.896403		CNN2	2.18764
MSN	6.51798	-0.700011		MYOT	0.579763	0.00827647		ARPC1B	1.46615	-0.444659		ACTR2	3.2069	-0.792053		CORO1C	7.97905	-0.604647		XIRP1	4.18091	-0.624256		ARPC5	6.43842	-0.567219		DIAPH2	8.18908	-0.962155		GSN	2.50729	-0.529225		CALD1	3.24659	-1.17474		TLN1	2.18075	-1.3821		TNNI2	8.60753	-0.914814		KLHL2	1.55664
ACTL8	2.17049	-0.700666		KLHL4	0.549413	0.0054089		ACTG2	1.98636	-0.458382		GSN	2.09569	-0.795933		TMSB10	7.72265	-0.618887		MSN	19.9357	-0.644684		TNNI2	3.36918	-0.567933		VIL1	2.04916	-0.972477		MYO1G	3.3119	-0.540676		ACTR2	2.91014	-1.20149		TNNI2	1.82004	-1.41267		CALD1	9.50115	-0.933187		MSN	0.861489
SPIRE2	4.25863	-0.708052		PDLIM1	0.542008	0.026655		DIAPH3	2.7208	-0.461412		PLS3	2.35707	-0.797138		WASF3	4.20606	-0.622811		FSCN1	12.598	-0.648057		LCP1	1.74794	-0.576549		COTL1	6.52379	-1.0028		TLN1	2.22123	-0.546213		WASF3	1.8929	-1.22588		TWF2	1.71885	-1.42309		ACTN2	3.37962	-0.954361		DIAPH2	0.741252
KLHL17	4.62418	-0.742002		MYH3	0.537374	-0.0101674		TAGLN2	4.14817	-0.474581		CALD1	2.66105	-0.861804		MYO10	9.38459	-0.647764		TCAP	3.74539	-0.651137		TAGLN2	3.50156	-0.582774		RDX	8.58054	-1.01681		COTL1	5.26867	-0.616456		COTL1	2.81892	-1.23842		MYO1E	2.6108	-1.42617		DIAPH3	14.4511	-0.966137		MYO1H	1.27237
FSCN1	4.08017	-0.757094		TNNT3	0.503222	0.0113535		WASF3	2.44852	-0.490524		WASF3	1.96885	-0.88052		COTL1	6.06893	-0.672107		RDX	19.6282	-0.654212		SPIRE1	3.80549	-0.632455		TNNI2	1.82242	-1.11329		RDX	10.5053	-0.649399		TMOD1	3.98186	-1.30178		DBNL	1.92021	-1.52192		FSCN1	20.4074	-0.99165		PHACTR2	0.852177
TLN1	4.93049	-0.788151		MYOZ2	0.492723	-0.003648		TMSB10	2.53549	-0.499344		FSCN1	3.60157	-0.888512		DIAPH3	5.96516	-0.710933		LCP1	9.26367	-0.658827		CORO1A	1.98452	-0.68155		MYO10	9.95243	-1.12071		XIRP1	1.30334	-0.671894		DIAPH2	4.12833	-1.34793		MYO10	4.12305	-1.55409		MSN	17.9921	-1.01438		ACTR2	1.22981
ACTG2	2.67332	-0.854804		MYO1A	0.455129	0.00320024		LCP1	2.35573	-0.527013		CORO1C	3.11861	-0.892773		ACTL8	2.55934	-0.733912		COTL1	12.9088	-0.660636		CAPG	2.37891	-0.705494		FSCN2	2.3835	-1.17133		ACTG2	2.09431	-0.687325		ANLN	2.52854	-1.46348		TNNT2	3.07193	-1.56923		TNNT2	10.4485	-1.07348		PDLIM1	1.00632
CORO1A	6.33826	-0.881371		MYLPF	0.440615	-0.004069		ANLN	2.73977	-0.571972		FMNL2	4.39277	-1.00504		ACTR3B	5.77593	-0.921591		CORO1A	8.39306	-0.663961		CORO1C	3.28268	-0.755653		WASF1	3.45752	-1.47938		ANLN	2.25804	-0.728325		ACTG2	1.64503	-1.47478		MYO1G	2.51716	-1.68529		TMOD1	9.2484	-1.08067		CNN3	1.48357
TMSB15B	5.45404	-0.909934		MYH14	0.433311	-0.00977698		PLS3	2.35643	-0.582063		RDX	3.57228	-1.05286		ANLN	8.39617	-0.926175		TNNI2	4.55378	-0.80722		FMNL2	4.86678	-0.770636		FMNL2	16.865	-1.53139		FMNL2	8.44524	-0.739756		RDX	5.78986	-1.6461		WASF2	2.2783	-1.78623		ANLN	17.6559	-1.23552		ENAH	0.978596
TNNI2	3.69897	-0.924925		ACTN3	0.392038	0.00217452		ACTR3B	2.71027	-0.600363		TMSB15B	3.51365	-1.12686		FMNL2	12.9522	-0.955329		FMNL2	22.0955	-0.845859		DIAPH3	2.6339	-0.89827		TMSB15A	8.31225	-1.53617		ACTR3B	4.52157	-0.813333		MYO10	3.97288	-1.71033		ZYX	2.22068	-1.80041		ACTR3B	12.4765	-1.28116		TMSB15B	0.809773
COTL1	7.52217	-0.967679		FSCN3	0.379726	0.00160295		MSN	4.50758	-0.613523		WASF1	3.3393	-1.20633		TMSB15B	9.00915	-1.26021		ACTL8	4.71668	-0.876345		MYO10	5.59738	-0.988927		ACTR3B	7.14874	-1.60564		TMSB15B	3.30102	-0.833977		ACTR3B	4.50159	-1.81591		ARPC1B	2.11208	-1.8144		FMNL2	23.0592	-1.33553		PLS3	0.943475
ACTR3B	7.5916	-1.01257		PFN3	0.379652	-0.00222681		COTL1	5.53603	-0.723779		ANLN	3.10208	-1.2427		TMSB15A	8.3104	-1.26659		MYO10	26.7595	-0.950301		ACTR3B	7.0675	-1.02104		TMSB15B	11.2363	-1.68564		MYO10	8.26126	-0.974747		FSCN1	4.9491	-1.81836		ANLN	2.41601	-1.82133		MYO10	20.5678	-1.43876		RCSD1	0.763839
MYO10	10.7696	-1.05814		CNN1	0.354455	-0.00582479		MYO10	5.15985	-0.793052		ACTG2	1.86182	-1.34891						TMSB15B	14.6038	-0.988982		COTL1	3.86453	-1.02878		ANLN	11.0894	-1.7258		DIAPH3	2.70033	-1.02318		FMNL2	7.53959	-1.97908		FSCN1	2.66221	-1.97792		TMSB15B	17.2495	-1.89077		PALLD	2.44827
ANLN	9.22996	-1.27989		SYNPO	0.335585	0.000964696		TMSB15B	4.17496	-0.935307		MYO10	4.45181	-1.41415						ANLN	13.9767	-1.04212		ANLN	3.73438	-1.03876		DIAPH3	6.29528	-2.19017		TNNI2	2.52938	-1.07101		TMSB15B	5.05781	-2.44141		CORO1A	2.47395	-2.06208		ACTL8	7.99937	-1.95697		ACTG2	0.843745
TMSB15A	9.32106	-1.6663		DAAM2	0.330696	-0.0018021		ACTL8	3.43943	-1.16362		TMSB15A	2.97513	-1.46395						TMSB15A	16.1505	-1.47836		TMSB15A	3.18657	-1.35803		ACTL8	5.98645	-2.5792		TMSB15A	3.84802	-1.14021		TMSB15A	4.98375	-3.13441		FLNA	2.47409	-2.18215		TMSB15A	13.2522	-2.06446		MARCKS	1.3691
				C15orf38	0.317451	0.00150207		TMSB15A	3.59696	-1.17275																														PFN2	3.55453	-2.47472						MYO10	1.81846
				ACTR1A	0.310552	0.000608977																																										TMSB15A	1.36442
				TMOD4	0.307886	0.000222158																																										ANLN	1.5414
																																																FMNL2	2.66031
[truncated: 1 more columns]
