# Supplementary material for: The actin cytoskeletal architecture of estrogen receptor positive breast cancer cells suppresses invasion
Source: Nat Commun. 2018 Jul 30;9:2980. doi: 10.1038/s41467-018-05367-2 (PMC6065369; doi:10.1038/s41467-018-05367-2)
Supplement: Supplementary file 7 — Supplementary Data 4 [file 41467_2018_5367_MOESM7_ESM.xlsx]

## Sheet: Table 4
Gene expression analysis of curated actin regulators using Breast Cancer TCGA RNA-seq data set
Gene Symbol	-log10(p)	Log2(Fold Change)
MYL1	0.475361	6.30145
MYH2	0.535102	6.03034
TMSB4Y	1.61844	5.75359
XIRP2	0.550368	5.32101
MYH1	0.53275	5.18916
MYL2	0.51851	4.53588
SYNPO2L	2.96192	3.94809
LMOD2	0.549555	3.81525
MYH7	0.444475	3.59388
CORO6	6.73993	3.26359
KLHL1	1.62831	2.13184
MYOT	0.7041	2.0807
EVL	73.0173	1.90673
ABLIM3	45.6345	1.78551
SCIN	6.58838	1.69722
TNNT1	18.129	1.61572
MYH8	0.710087	1.60969
MYLPF	0.392716	1.60735
TNNT3	0.68861	1.54185
MYL3	1.51739	1.4974
MYO3B	2.18925	1.46681
FSCN2	25.8539	1.36118
FMN1	25.4449	1.27976
MYH4	1.10075	1.27434
MYO15A	12.7852	1.22711
TNNI3	3.8794	1.18355
MYOZ2	0.920815	1.17765
ACTL6B	0.416332	1.17465
TNNC2	0.381132	1.17175
ACTL7A	2.2858	1.14787
MYO18B	1.69518	1.13837
MYH6	0.283625	1.10484
SSH3	31.1296	1.04009
NEB	0.303473	1.02994
MYO5C	30.7055	1.01282
SYNPO2	10.6198	0.990369
MYL7	0.883681	0.981904
TENC1	41.5361	0.970551
MYO15B	18.5243	0.970076
CYFIP2	15.2782	0.962341
LDB3	2.09621	0.895871
MYL5	22.7328	0.870622
MYH7B	8.41229	0.868635
ESPN	10.8633	0.855895
CRIPAK	23.6345	0.821507
MYH11	2.77816	0.806535
CORO2A	18.1403	0.802734
LIMA1	22.5482	0.802457
NEBL	17.2055	0.788707
LRRC49	7.78252	0.697598
FLNB	17.6596	0.693397
KLHL3	11.857	0.667477
MYLIP	17.2899	0.657193
VILL	11.3893	0.633605
MYO6	14.9508	0.624685
TMOD4	0.297578	0.58844
LRRFIP1	18.8861	0.542619
TTN	0.366846	0.542348
EHD2	12.7212	0.538492
KLHL4	3.64398	0.513526
PFN3	0.415404	0.504728
CORO2B	5.76955	0.504272
LMOD1	2.88654	0.501427
ACTL7B	0.694486	0.442586
TNS1	7.18046	0.428513
PDLIM1	4.17263	0.366893
ACTC1	0.145103	0.36477
PLS1	2.98166	0.362944
MYOM1	0.960461	0.361493
EZR	7.86012	0.358274
TCAP	0.154459	0.357919
LMOD3	0.227471	0.334936
WIPF2	1.4594	0.331712
TWF1	6.67366	0.330861
CTTN	2.69582	0.320223
AVIL	1.16982	0.310719
ACTR10	9.38828	0.304454
DAAM1	3.00834	0.30303
WASL	5.91721	0.2948
MYO1C	6.56225	0.29444
ACTR8	6.5391	0.274314
CORO1B	3.43357	0.269823
C15orf38	2.66134	0.266874
DSTN	3.68853	0.262509
PALLD	2.44522	0.246818
FLNC	0.534583	0.236196
TLN2	2.14341	0.230352
TNNI1	0.149812	0.220234
DFNB31	1.18652	0.215734
PFN4	1.13005	0.20528
MYH10	1.9842	0.199379
MYO16	0.176514	0.196128
PDLIM5	1.18398	0.189086
KLHL20	2.68075	0.188297
FMN2	0.163018	0.184016
KLHL5	1.27072	0.181224
CORO7	2.37905	0.177446
MYL4	0.776067	0.176217
ACTN2	0.0742176	0.172081
WHAMM	1.69836	0.161959
COBLL1	0.539777	0.161358
MYO9A	0.760292	0.138217
KLHL22	1.64791	0.134843
PARVA	1.37808	0.133464
ACTR5	1.19676	0.130193
PXN	1.17315	0.123936
MYO1D	0.420711	0.111841
CNN1	0.239006	0.111718
SYNPO	0.771587	0.104248
MYL6	0.76755	0.103888
FMNL3	0.631855	0.095271
CAPZA2	0.741888	0.084702
PLEC	0.657164	0.0833663
TMOD3	0.369303	0.060109
ROCK1	0.320462	0.0551986
ARPC3	0.406732	0.0483684
CD2AP	0.119419	0.0433856
DBNL	0.295325	0.0365328
KPTN	0.194751	0.0346392
DAAM2	0.0711326	0.0272544
WDR1	0.149543	0.022067
TNS3	0.0726897	0.0195304
SSH1	0.0407581	0.00836039
CYFIP1	0.031244	0.00676229
ACTR1B	0.0175186	0.00364027
SPIRE1	0.00145253	0.000475289
FILIP1	0.00140957	-0.0010235
SSH2	0.00329651	-0.00144866
MYO5A	0.0223289	-0.00625231
CAPZB	0.0862717	-0.0122219
PDLIM7	0.0545965	-0.0125453
ACTR1A	0.123152	-0.0155767
MYLK2	0.0196945	-0.0174528
ABLIM2	0.0450059	-0.0197512
MYH3	0.0375865	-0.0227494
ACTA2	0.0733962	-0.0269816
KLHL17	0.10807	-0.0381029
BCAR1	0.294242	-0.0453427
INF2	0.369832	-0.0525115
PHACTR3	0.0661868	-0.0661847
FHOD1	0.309414	-0.0664112
ACTG1	0.746562	-0.0832748
MYH13	0.121138	-0.0883937
FHOD3	0.235308	-0.0903963
LRRC45	0.435809	-0.0907371
FNBP1L	0.598039	-0.0917322
TPM3	1.00598	-0.094388
PDLIM2	0.615651	-0.0948139
MYO5B	0.428923	-0.0972061
LSP1	0.413262	-0.100208
ACTR6	0.779369	-0.100598
MYO7A	0.194318	-0.101204
SPIRE2	0.464509	-0.11923
VIL1	0.0576539	-0.127499
AFAP1L1	0.447987	-0.130168
PHACTR4	1.23597	-0.130544
MYO19	1.00641	-0.136183
MYH14	0.598909	-0.142577
MYO1B	0.778817	-0.144349
MYO18A	0.739643	-0.146329
GSN	1.23068	-0.153873
TLN1	1.89186	-0.157117
MYL6B	1.11344	-0.157419
COBL	0.522277	-0.158126
MYL12B	2.18837	-0.161507
MYL9	0.800685	-0.169614
WIPF1	0.890216	-0.171282
WASF2	1.97144	-0.17413
AFAP1	1.55042	-0.177206
TPM1	1.27714	-0.179586
NEXN	0.865275	-0.179788
TNNC1	0.0723394	-0.179986
CAPZA1	2.79112	-0.186149
VCL	1.4295	-0.187991
KLHL2	0.792567	-0.198063
PDLIM3	0.900369	-0.205155
ABI3	1.31104	-0.206039
TWF2	3.49521	-0.212604
LRRCC1	1.17525	-0.226775
ENAH	1.72246	-0.236331
TNS4	0.544237	-0.237869
VASP	4.36251	-0.24656
CFL1	5.4908	-0.252823
ARPC4	4.86012	-0.252987
PHACTR1	0.470368	-0.255166
CFL2	2.1261	-0.268297
TPM4	4.10073	-0.269979
DIAPH1	4.6517	-0.281484
ARPC2	6.9914	-0.290497
MYO1F	1.88091	-0.291786
CAPG	3.29254	-0.296684
MYH9	3.84969	-0.298881
TAGLN	1.24456	-0.299739
ARPC1A	6.4437	-0.315599
ACTR2	6.13787	-0.320321
FSCN3	1.98638	-0.322523
CNN2	4.56543	-0.340155
MYO1A	0.838128	-0.344928
FNBP1	4.52288	-0.347753
ROCK2	3.52564	-0.348085
PHACTR2	3.33312	-0.348653
ACTL9	0.109247	-0.357768
KLHL21	3.52166	-0.363982
MYO9B	9.19111	-0.366471
CNN3	5.02549	-0.370149
AMOT	2.59928	-0.379859
CALD1	4.01011	-0.386831
TMOD2	3.11385	-0.389676
ABI1	6.88606	-0.395258
MYL12A	7.92445	-0.397138
ABLIM1	3.88928	-0.398312
MARCKS	6.67162	-0.407839
FMNL1	3.67873	-0.409079
ZYX	8.64589	-0.42338
SVIL	4.32606	-0.427476
ARPC5L	9.82102	-0.437529
LRRC16A	5.85699	-0.438343
MYLK	1.522	-0.451481
ACTB	13.8041	-0.454158
ACTN1	5.52433	-0.46212
DBN1	8.99568	-0.462905
TPM2	2.85134	-0.465929
PFN1	11.1469	-0.466544
PARVB	6.67572	-0.466591
SMTN	5.23508	-0.472151
PARVG	2.85751	-0.474693
CTTNBP2NL	8.49214	-0.475357
ARPC5	11.3487	-0.488103
ACTL6A	8.83863	-0.48817
ACTN4	7.50169	-0.51613
WAS	3.32293	-0.523426
MYO1E	9.77211	-0.556449
MYO1G	3.98998	-0.558732
ACTR3	14.9914	-0.571996
ARPC1B	9.15058	-0.592694
LIMK1	16.7878	-0.627037
FLNA	8.73049	-0.654366
CORO1C	13.1439	-0.659082
LIMK2	9.75203	-0.661524
DIAPH2	9.09151	-0.670287
CORO1A	4.20831	-0.672622
TAGLN2	13.5969	-0.677173
FBLIM1	12.8069	-0.677939
LCP1	5.70115	-0.67967
WASF3	7.22113	-0.696097
WASF1	6.29243	-0.700433
ARPM1	7.65758	-0.7207
RDX	10.1439	-0.749567
PLS3	9.4045	-0.749982
PFN2	10.4647	-0.77068
RCSD1	6.02045	-0.795727
TMSB10	19.7986	-0.914983
MYH15	2.34724	-0.96784
MYLK3	2.25911	-1.02866
MSN	19.0395	-1.03505
ACTA1	0.708917	-1.05746
ACTN3	0.248524	-1.15316
TMOD1	9.12033	-1.17376
MYLK4	10.7696	-1.17975
XIRP1	4.46725	-1.18603
ACTR3B	10.4112	-1.21396
COTL1	15.1046	-1.2383
MYO7B	1.69308	-1.24073
DIAPH3	11.1965	-1.24503
ANLN	17.7595	-1.27845
FMNL2	20.6635	-1.27951
CAPZA3	3.01865	-1.33374
MYO10	18.7747	-1.34047
MYOZ1	2.10939	-1.36959
RLTPR	8.01368	-1.38041
TNNI2	2.52117	-1.41611
WIPF3	8.00305	-1.52343
FSCN1	13.1186	-1.59646
MYO3A	2.64469	-1.93761
TMSB15B	17.7595	-2.07178
TNNT2	4.09854	-2.07415
MYO1H	4.72816	-2.13511
MYH16	2.21912	-2.19069
ACTRT2	0.390735	-2.59808
ACTG2	3.99503	-2.62221
TMSB15A	9.86967	-2.98927
MYOM2	0.826032	-2.99722
ACTL8	4.22988	-3.63383
