# Supplementary material for: The actin cytoskeletal architecture of estrogen receptor positive breast cancer cells suppresses invasion
Source: Nat Commun. 2018 Jul 30;9:2980. doi: 10.1038/s41467-018-05367-2 (PMC6065369; doi:10.1038/s41467-018-05367-2)
Supplement: Supplementary file 8 — Supplementary Data 5 [file 41467_2018_5367_MOESM8_ESM.xlsx]

## Sheet: Table 5
GENES	erNEG	erNEG	erNEG	erNEG	erPOS	erPOS	erNEG	erNEG	erNEG	erNEG	erPOS	erNEG	erNEG	erNEG	erNEG	erNEG	erNEG	erPOS	erNEG	erNEG	erNEG	erNEG	erNEG	erNEG	erNEG	erNEG	erNEG	erNEG	erNEG	erNEG	erNEG	erNEG	erNEG	erNEG	erNEG	erNEG	erNEG	erNEG	erNEG	erNEG	erNEG	erNEG	erNEG	erNEG	erNEG	erNEG	erNEG	erNEG	erNEG
ESR1	8.20792	8.08735	8.1352	8.18959	8.09725	8.17238	8.12221	8.19534	8.21142	8.12566	8.34089	8.46123	8.31833	8.33364	8.34121	8.30714	8.30742	8.41713	8.64645	8.43089	8.56069	8.67336	8.46675	8.43446	8.74655	8.56411	8.6693	8.45327	8.51813	8.45027	8.61993	8.53613	8.50202	8.52933	8.52127	8.50327	8.80276	8.56594	8.46384	8.89033	8.76564	8.54655	8.57679	8.66204	8.58856	9.3348	8.65329	8.6151	8.56436
EVL	11.9435	12.9714	11.9395	11.6068	11.6597	11.9986	11.8242	12.0064	12.3733	11.9897	11.9277	11.8273	11.6805	11.344	12.4513	12.4972	10.8663	10.4588	12.6164	12.726	11.9919	12.38	11.868	12.7326	12.1017	12.4225	10.9872	11.7625	11.6575	11.4999	12.3454	12.1836	11.5905	11.5403	11.3208	11.7999	12.8695	11.698	11.3826	13.9266	11.7201	10.8529	11.5253	12.2189	11.0646	12.4889	11.0157	10.569	11.7971
MYO5C	10.5887	11.0863	10.6507	12.9971	10.7803	11.1375	12.0155	13.2398	11.4427	10.3052	10.8123	9.27936	11.1369	10.8921	11.192	10.1996	10.7917	12.1418	10.6256	11.3528	11.0447	10.7445	10.1313	11.3426	11.2325	11.0916	10.8679	10.7644	11.2526	11.1235	10.7879	12.6168	10.8276	11.8051	10.5277	11.787	12.5432	9.90609	11.1393	10.7321	9.51875	12.2876	10.3602	11.4936	10.4325	10.5039	11.601	12.9096	11.8088
ABLIM3	8.4496	9.03708	8.92646	8.83585	9.9603	8.8917	8.62935	8.32922	8.7196	8.40662	8.58766	10.4067	8.99456	9.50553	8.69963	8.74325	8.7241	9.29198	8.61991	8.61454	8.63379	8.90303	8.77339	8.46343	9.02484	8.85196	8.7843	8.66011	10.0197	8.72143	9.01855	10.0667	9.78616	9.00602	11.1261	9.10137	10.0672	8.37533	9.0676	10.0387	9.27941	9.21722	9.40258	9.21255	9.555	9.00791	8.77298	9.08512	10.64
LIMA1	11.3139	11.5189	11.0491	11.0591	10.5034	12.0511	12.5796	12.5071	12.4618	11.1592	12.3893	10.17	11.629	11.4599	11.5421	11.6187	11.4754	10.199	12.2377	11.2247	11.172	12.2805	12.2118	11.1331	12.5473	11.8365	11.3565	10.5036	11.241	10.6396	11.0283	13.4412	12.0723	11.7953	12.0137	12.0346	14.7622	10.8727	12.1625	12.9281	11.8137	11.1881	11.9381	11.3431	11.0052	11.2979	11.6829	11.1825	11.2634
SSH3	10.0567	11.1346	11.0407	11.1923	10.8003	11.1653	11.5329	11.4169	9.47136	10.542	10.0146	11.3003	9.84617	11.3382	10.6447	12.6441	10.6184	10.9921	11.6984	10.8867	10.4233	10.8572	10.5091	10.9497	12.1736	11.0589	10.072	11.0146	11.2629	11.5192	11.1367	10.613	11.9563	11.7383	10.4885	11.4713	12.5463	11.0445	10.2575	11.5099	10.9467	11.593	11.0908	10.6522	11.0079	11.9801	9.83923	10.2491	10.398
LRRFIP1	12.8506	12.3214	11.9539	12.5167	11.8989	13.0122	13.3676	13.9044	12.0483	12.5127	11.9697	11.4971	13.122	12.221	11.8261	12.8704	12.2465	12.1654	12.4314	12.4574	12.0404	12.7119	11.889	12.8142	12.4994	11.6758	12.6716	13.0455	12.0788	13.3056	11.6912	13.0931	12.3857	13.9812	12.9107	12.2743	14.1232	11.7476	12.2036	13.3297	12.4184	13.0618	11.8912	11.9078	12.6088	12.2783	12.2017	13.1575	13.0192
TENC1	10.9452	10.3006	11.027	11.0048	11.52	11.4564	12.0571	11.0425	10.5415	10.7115	11.1779	11.3995	10.9108	11.1503	11.1339	11.2333	10.9127	10.2356	11.5423	10.5244	10.7576	10.5301	10.5909	10.9642	13.2664	11.7322	10.1977	10.8259	11.3967	10.538	10.8943	10.9629	11.5768	11.2742	10.3422	10.9651	12.8786	10.9717	10.709	11.9658	11.3575	11.1772	11.1994	10.9608	11.2389	11.2932	10.3071	10.2656	10.8559
NEBL	10.3081	11.8474	10.3497	10.8591	11.886	10.6379	11.0545	14.6321	12.2873	13.4608	12.3095	11.5449	8.59357	10.6029	11.4318	12.5825	12.6848	13.2747	11.4704	8.97698	12.9599	11.9821	13.3155	12.5629	12.5942	12.4417	12.1365	10.7211	12.6211	10.5836	12.3096	12.2162	9.79673	12.5853	11.7422	10.0075	12.5764	11.4948	10.9953	9.57177	12.8966	11.675	14.0124	11.1117	12.7446	10.5121	10.6797	13.9233	12.0794
CRIPAK	9.1288	10.2781	9.18184	9.29515	9.10971	9.44106	9.43241	9.09107	9.41556	8.62443	8.9764	8.7943	9.04832	8.91852	9.52629	9.09525	8.89663	8.87069	9.32721	8.793	9.10365	8.90958	9.14064	9.6163	9.51859	9.72363	9.97434	9.21368	8.75051	10.3147	9.08875	8.55817	9.16575	10.4302	9.09003	9.37849	9.63854	9.03647	9.58311	9.36894	10.6085	8.9272	9.94124	9.14678	9.37396	9.97792	9.46723	10.1955	9.51706
FLNB	14.2372	14.0262	14.1702	15.1089	14.6939	12.7384	14.7981	14.0477	14.1551	14.347	15.3619	15.4846	14.8875	14.5198	13.8339	15.8339	15.7321	15.4953	13.8803	16.3553	13.6485	14.5675	15.4991	13.837	13.0981	13.665	13.9527	14.3288	13.561	15.0068	14.0252	14.4689	14.3844	15.2321	14.8589	14.7938	15.5922	14.3028	15.2144	13.5743	14.6473	13.777	15.0439	14.1685	15.6553	13.6797	13.3233	14.7941	15.2265
MYO6	11.3651	12.5316	11.3837	13.7379	13.5463	13.21	14.1662	11.7103	13.6426	13.3317	14.7293	10.3833	13.4812	13.1742	12.1735	13.9542	11.8043	13.3115	12.3578	13.4505	9.49266	14.8078	13.3981	13.0475	13.5288	12.9169	14.143	13.3917	12.6136	13.2899	12.7879	11.7079	12.4136	12.7042	13.409	12.6047	14.6334	12.4469	12.8166	13.9299	12.7644	13.995	12.6915	13.3143	12.8389	11.9645	14.4223	12.956	13.4771
MYLIP	10.4667	10.0748	11.2859	12.081	12.314	11.8412	10.5365	11.6779	11.5586	10.914	10.2642	9.76875	10.91	10.5878	10.1151	10.8185	11.1186	9.65976	12.7606	11.4618	10.5719	12.1615	11.6942	10.3578	10.3226	11.122	10.462	9.60434	10.3292	11.5192	11.1492	11.4173	10.4799	11.1004	10.506	10.0982	11.4399	11.395	10.7206	12.1559	11.7733	10.8878	10.8752	10.4086	11.0595	10.4677	10.6561	9.59747	10.8467
FMN1	7.70926	8.70362	8.44971	9.02775	8.71	8.1461	9.03344	9.0497	8.76877	8.77451	8.3959	9.06768	8.35166	8.53545	8.77331	9.06596	9.06094	9.51922	8.184	8.99059	8.33734	8.65628	8.56545	8.02244	8.10855	8.11363	8.25268	8.54889	8.47161	8.42424	8.34481	8.14934	8.26572	8.9879	9.49849	8.04487	8.79621	9.28671	9.08149	8.05895	8.52941	9.60297	8.40778	8.29104	8.76707	8.4353	8.74362	8.81781	9.23963
MYL5	9.02502	9.17642	9.07928	9.62725	8.65916	9.0396	8.7472	9.12109	8.81085	8.53369	8.55482	9.23273	8.59357	8.36778	8.66831	8.56449	8.7241	8.5298	9.44088	8.32427	9.1079	9.49015	8.61034	9.40082	9.611	8.77959	9.36668	8.97469	8.76728	8.9941	9.03456	8.64054	8.93766	9.62331	9.00946	9.07099	8.76954	8.9145	8.83547	9.19557	8.92338	8.8059	9.02871	8.45139	8.70357	10.2044	8.40042	8.59147	8.68693
FSCN2	8.04894	8.30002	7.9003	8.10205	8.42083	8.32472	7.93598	8.24718	7.9667	7.87631	7.9213	8.26128	8.01982	7.99023	8.08578	8.41089	8.07453	8.13251	8.08232	7.90756	8.04102	7.70926	7.91387	8.09818	8.13	7.92591	7.70926	8.08435	8.38861	8.26114	8.37179	7.92994	7.89577	8.73147	7.98654	8.30141	7.98879	7.90112	7.93288	8.05895	8.00975	8.35416	8.45163	7.9188	8.12186	8.45285	7.8388	8.02097	8.27528
ACTR8	10.2406	10.7231	10.3718	10.3737	10.0981	10.9083	10.6963	11.3847	10.8823	10.2237	10.0428	10.1624	10.7382	10.513	10.0307	11.0708	10.7417	10.7825	10.4461	11.1714	10.4601	10.8517	11.3458	10.2567	10.148	10.393	10.9277	10.5567	10.0155	10.7472	10.2574	10.8961	10.5658	10.6846	10.5078	10.0298	10.933	10.3202	10.1625	10.4137	10.1855	9.79767	10.2887	10.1697	10.8756	10.2613	10.1446	10.7655	10.5723
CORO2A	11.5151	12.3119	9.16422	11.7008	10.9942	8.98715	10.9142	11.5905	12.8501	11.014	11.8711	11.7842	11.5668	10.4206	11.9853	10.9136	11.3987	9.55326	10.6706	10.4974	11.0146	10.8092	11.2918	10.8506	10.027	10.6679	11.0556	11.4889	9.43224	10.6969	11.051	9.97433	9.24172	12.3406	12.1048	10.8451	12.8564	11.43	10.0034	11.6021	9.70625	9.38212	10.6922	11.371	11.5646	9.26519	11.5091	11.6044	10.4242
ACTR10	11.3725	11.389	11.0525	11.1328	10.7061	11.7913	11.3304	12.0251	12.3595	11.3107	10.9524	11.0978	11.699	11.1568	11.0941	11.1144	11.5062	11.0964	11.9776	12.0621	11.4647	11.4148	11.9654	11.8459	11.3608	11.4707	11.8047	11.435	11.618	11.0528	11.5766	11.917	11.3836	11.4792	11.6895	11.9307	12.0547	11.3264	10.9445	11.3915	11.4022	10.6263	11.5111	11.3307	11.0258	10.7795	10.9369	11.2508	11.019
TWF1	12.6025	12.5297	13.068	12.3859	11.7611	12.5718	12.633	13.4689	13.1167	13.325	12.3958	11.0913	11.2005	11.7713	11.2894	12.4558	11.8238	14.9553	12.7381	12.4132	12.3875	13.8125	12.5313	11.2782	12.9299	12.6875	13.1389	12.3687	11.3417	13.6477	12.6799	12.0714	13.1059	13.5332	12.3783	12.9571	13.5139	11.3575	11.5406	12.2912	12.3263	11.6183	11.8589	11.6813	13.2558	12.5475	13.3991	12.9255	11.9852
WASL	12.5021	13.2011	12.2007	12.7091	12.9879	13.1931	12.4398	13.5719	12.6158	11.6986	12.2861	12.2691	11.4545	12.4621	12.4283	12.0817	11.5282	12.5289	13.3104	12.1871	12.5051	13.0386	12.2233	12.167	12.0725	12.035	12.5976	12.4914	11.8795	12.2391	12.0284	12.6105	12.5538	12.6266	12.2374	12.3057	12.5073	12.2131	11.7817	11.941	12.2879	12.0803	12.2797	12.7219	11.8044	12.2023	12.948	13.7286	12.1698
MYO15A	8.2445	8.10154	8.16248	8.36294	8.27199	8.18495	8.09018	8.12432	8.14155	8.17991	7.95403	8.42343	7.85588	8.1332	8.00495	8.36466	8.17724	8.31383	8.05835	8.15129	8.49674	8.05879	8.2757	8.27333	8.00729	8.14135	8.41493	8.1386	8.45949	8.32691	8.23334	8.35904	8.16454	8.54954	8.12184	8.14797	8.22278	8.10385	8.23721	8.01229	8.45355	8.00892	8.31565	8.00534	8.29701	8.07515	7.98372	8.07578	8.10271
CYFIP2	10.7644	11.9198	9.3137	10.7103	10.9057	12.2257	9.11241	11.2179	12.8248	10.6748	11.2428	8.64469	11.5755	10.1988	9.95744	11.1745	9.92306	9.77744	9.13515	11.8006	9.75716	11.5776	10.9565	12.2872	8.93842	11.9848	10.3337	10.3938	10.7641	12.6204	10.5377	9.82	10.8624	11.0096	11.9271	10.0656	10.345	11.1942	11.1369	12.4952	9.32042	9.20559	10.265	9.75657	9.93902	10.8899	11.5472	8.95766	9.33467
LRRC49	8.79536	9.13746	9.0599	9.96677	9.64041	9.4216	8.07887	9.66449	11.3541	9.31693	10.0514	9.41798	9.02715	9.13574	8.94515	8.61897	9.10556	8.04059	8.39018	10.3872	8.31562	9.62196	8.8917	9.21966	8.81495	9.58766	9.219	10.1151	9.16143	10.1755	8.71927	8.60043	8.76575	8.75897	9.71477	9.28495	9.43954	8.89381	9.49287	9.16018	9.04466	9.24952	9.06206	8.9081	9.37938	9.06105	9.6195	8.93615	9.03198
EZR	13.8039	12.9425	14.8138	13.3078	13.0148	14.1398	14.1298	14.7209	14.2756	13.9097	13.0671	13.5767	14.4474	13.7901	12.9648	14.9046	13.1169	13.2231	14.5602	12.4741	14.836	14.2202	14.7114	13.6812	15.002	14.2326	13.6066	14.4737	14.1587	15.0673	14.4041	14.0958	14.7351	14.4429	13.4532	14.2401	14.9415	13.8099	13.7471	14.3242	14.0589	14.7862	13.7111	11.3192	13.413	14.3508	13.6685	13.4293	14.2555
MYO15B	9.54384	10.6294	9.27572	9.98547	9.59797	9.74285	9.21269	10.1068	8.30043	10.2053	8.64204	9.74124	8.88592	9.46295	10.2828	9.78159	8.76951	9.15922	9.59174	9.43431	10.3808	9.35533	9.45274	10.8733	10.1829	10.5267	8.80933	9.34187	10.4885	9.49916	10.2261	8.70637	10.6736	9.87956	10.4445	10.2482	8.598	9.01815	8.88214	10.0757	9.17319	9.23253	9.59754	9.04863	9.91574	11.6745	9.25296	8.98909	9.96761
DSTN	15.101	15.2742	14.5626	14.4437	14.8345	14.4238	14.1972	15.1084	15.0938	13.592	14.3344	13.8228	14.1143	14.098	13.4865	13.3042	14.1342	14.4227	14.7335	14.8541	13.9708	13.7591	14.9088	13.5372	14.212	14.7155	14.0643	13.3612	13.8971	14.4194	13.7422	14.8819	13.5705	14.6223	13.8135	14.9598	15.4948	13.6059	13.7316	13.8385	15.3305	13.2601	15.4107	14.522	14.7936	14.0703	14.7603	14.0775	13.8768
WIPF2	11.2057	11.4765	11.4758	11.1903	11.2209	11.6289	12.0714	12.5019	12.3286	12.139	11.9159	11.4636	12.3278	11.5687	11.2319	11.6917	12.0825	11.5188	11.1512	11.9812	10.8639	11.4251	11.6043	11.202	10.5337	12.3818	11.359	11.8354	10.2408	11.4951	11.0651	11.6529	11.4414	12.164	12.0969	11.5238	15.0522	11.2316	11.2352	11.9824	11.0301	10.958	11.2499	10.9287	11.3389	10.6935	12.743	11.3565	11.369
TNNT1	8.49785	10.3682	9.97236	10.5636	9.17078	7.92831	8.15188	10.1418	10.2849	8.49242	11.1713	12.2189	9.60283	8.33364	9.11535	8.01362	10.7845	8.00908	7.84148	12.2659	8.3479	7.89642	9.83521	8.56877	8.03562	9.17834	7.92078	9.11034	8.58798	8.45027	7.92881	8.75478	8.19191	9.63204	9.84227	8.04487	10.2053	8.80629	10.5454	9.35387	11.8387	8.5582	8.58075	7.70926	10.5637	9.45667	8.01259	8.32912	7.90644
KLHL3	8.78722	9.22632	8.48051	8.85438	8.82555	9.23683	9.42644	9.10785	9.19006	8.49666	8.49365	9.16179	8.89409	8.95939	9.19281	9.04194	8.37399	8.52399	8.48245	8.5991	8.45369	8.94168	8.54792	9.17403	8.46751	8.82846	8.64731	8.54889	8.89867	8.9154	8.82328	9.43647	8.82068	9.64071	9.27432	9.03971	9.16933	8.58101	9.07556	9.43096	8.70467	9.00048	9.31813	8.80801	8.96684	8.6755	9.18778	8.74427	8.7719
VILL	8.5208	9.74265	8.59857	8.5938	8.81829	8.32472	9.28241	9.23057	8.94689	8.83821	8.40634	8.80236	8.54643	9.20783	8.53571	8.85584	9.32913	9.23306	8.85453	8.27564	9.20527	9.42259	9.31659	9.25872	8.75441	8.38871	8.85159	8.99906	9.5525	9.7935	9.563	8.49	8.94081	8.62543	9.38656	8.61963	8.74901	9.01507	9.00167	9.26728	8.5677	9.75016	9.26671	8.75557	8.83242	9.16783	9.48965	8.72405	8.90449
CD2AP	10.9409	12.091	11.7646	12.1032	11.3655	11.9028	12.1915	14.0235	12.1887	12.4234	11.8868	12.7418	11.5285	12.0238	11.4616	12.2681	11.1418	12.5247	13.4215	13.2457	12.0678	12.4676	11.4809	11.8547	11.7597	12.9487	12.1239	12.7066	10.8353	12.458	12.2172	12.2993	11.9316	12.0508	12.6744	11.8913	13.2495	12.4772	12.3031	12.2349	11.6979	11.8438	12.4648	11.1997	12.8521	11.764	12.5709	12.7835	11.9766
SYNPO2	9.98646	9.43251	8.59211	9.99471	9.12058	10.06	9.25503	9.00297	8.87274	10.1362	12.3877	8.93686	9.64118	9.7566	9.89925	10.2335	9.42281	9.24672	9.92953	9.49847	9.64672	13.2806	9.17144	10.7044	8.86486	9.6277	10.0011	9.15024	9.53019	9.45873	9.3408	10.7915	11.4894	9.81032	11.5482	10.2571	9.56275	9.45697	10.337	11.605	10.0857	10.0414	10.2069	9.79364	9.26003	9.98598	10.5191	9.23855	10.4717
WHAMM	9.43302	11.1848	9.92937	10.978	10.6597	10.0668	9.81503	10.5847	10.5902	10.2684	9.02737	10.3573	9.49672	9.82908	10.6447	10.6885	11.3952	9.84587	9.81561	10.7327	10.3464	10.1032	9.91693	9.91076	10.5549	10.4676	10.3267	10.9894	10.105	10.2961	10.103	10.0106	9.69834	10.3876	10.1333	9.95659	10.2073	10.3636	10.9763	10.0387	10.5166	11.7633	10.3864	10.3223	10.0821	10.0059	9.99259	9.9209	10.4058
MYH7B	8.26184	8.00619	7.97923	8.31518	8.14018	8.1033	7.9868	8.31201	8.17784	8.01003	8.07587	8.20741	7.98326	7.96945	8.31544	8.18916	7.79808	8.14402	7.89618	7.98948	7.94411	7.9384	7.91387	8.26554	7.84274	8.71185	7.88202	7.97486	7.94891	8.26809	8.19831	7.90668	8.20068	8.60249	8.0157	8.00689	7.88622	8.22351	7.82116	7.95683	7.96961	8.13229	7.97936	7.9188	7.93742	8.17134	8.01259	7.92125	7.92221
PLS1	9.51498	10.3682	10.8042	9.3881	10.4952	8.66601	10.596	11.4908	10.7832	10.2202	10.79	8.75287	10.9512	9.84046	9.93038	8.90573	11.0652	11.3261	10.1151	11.4536	10.8931	9.14728	10.3051	9.04508	9.68702	10.5302	11.1758	10.4735	9.39622	9.34831	8.7933	11.0191	8.36351	10.2707	10.6728	10.7231	11.7952	9.51405	9.27438	8.77915	8.43134	11.1305	10.4257	9.57314	11.0461	9.77719	9.7597	10.2692	10.2105
KLHL20	9.97778	10.8036	9.55264	10.4776	9.58713	10.7946	10.7062	10.7918	10.3215	10.5816	10.4875	10.3173	10.8035	10.6104	9.81988	10.2461	10.4944	10.5137	10.3337	10.62	9.7694	10.5089	11.0296	10.5132	10.6366	10.8792	9.95162	10.3153	9.8595	9.87181	10.1308	10.9081	10.2964	11.0165	10.3752	10.5203	11.2339	10.1954	10.2583	10.3781	10.292	10.2801	10.1306	9.60003	9.92043	10.1015	10.9268	10.2827	10.7045
MYO1C	13.1618	12.9403	13.6882	12.7584	13.4314	12.7237	13.593	12.82	12.0422	12.8186	13.4925	13.576	13.7751	13.8658	12.8008	14.0348	14.0608	13.9147	14.3539	13.2121	13.7926	13.1623	13.2448	12.078	14.8451	13.1534	13.1815	13.7662	13.3772	13.3964	13.2149	13.9934	13.2539	14.9218	13.4649	13.433	14.9111	14.0003	14.0681	13.3893	14.1481	13.4458	14.4144	13.2535	13.5501	13.5177	12.1103	12.7007	14.1576
DAAM1	9.08728	10.8342	9.52425	10.7076	9.87481	11.321	11.5989	12.8574	11.0939	11.6469	11.2364	9.87326	10.8607	10.9654	10.571	10.1476	10.7356	10.7528	10.4405	12.6015	9.99687	11.1293	10.4381	10.5472	9.45558	10.2259	11.0412	10.0994	10.1715	10.1877	10.126	11.663	10.4925	11.1741	10.5473	11.0613	11.7607	11.0704	10.6591	10.8297	10.6683	11.1693	11.5075	10.0537	10.6655	9.66894	10.446	11.4561	11.0512
PFN4	8.18854	8.65602	8.23568	8.1567	8.12987	8.03743	7.91627	7.94184	8.07285	8.25402	7.9213	8.01914	8.03655	8.02771	7.8573	8.34374	8.00336	8.04059	7.89618	8.25842	8.30444	8.00487	8.21856	8.31071	7.94028	8.15455	8.14828	8.09582	8.01841	8.36304	8.25539	8.16013	8.06975	8.49795	8.04229	7.94684	7.98879	7.92373	8.21344	8.09999	8.52284	7.9972	7.85735	7.70926	8.18	8.41729	8.01259	7.98277	8.08606
CAPZA2	11.0167	12.3021	12.273	12.2968	12.1536	12.7599	12.4197	12.0916	13.2289	11.6541	12.2144	12.6253	12.0654	12.5245	12.1862	12.4575	12.1685	12.3098	13.2368	12.464	12.4322	13.2631	12.5301	11.5777	12.0445	11.6742	12.794	13.1372	12.6255	11.8724	12.5766	12.1587	12.4738	12.9277	12.3027	12.7409	13.1041	12.3172	11.899	12.2372	12.1682	12.156	12.5928	13.3936	12.2271	12.1456	12.9229	13.0547	12.2807
EHD2	11.8651	10.3719	12.44	11.3835	11.5367	11.1202	10.9336	9.46694	10.5902	10.6057	12.6682	10.2527	10.8885	11.6479	12.1658	11.0733	12.252	10.4332	11.7702	10.2517	10.865	10.2679	12.1518	11.5375	11.4351	11.3919	10.6066	11.4489	12.5647	10.6863	11.4171	12.0852	12.3667	11.0963	10.6191	11.7451	11.7037	10.6894	12.9009	12.1705	13.3907	12.6964	12.3127	12.7433	11.5075	11.3318	10.5542	10.5499	11.4575
DFNB31	10.1492	10.5477	9.7329	10.6157	11.0721	10.2093	9.12286	10.6197	9.64231	10.0984	10.0535	11.7091	9.82998	9.64726	9.48574	8.87754	9.15307	10.0349	10.7875	10.4761	10.7279	10.1364	10.256	10.2912	9.64612	9.97299	9.80642	9.54802	10.0825	10.2743	9.62892	10.2366	9.8769	11.8633	11.1182	10.1092	9.77494	12.8972	9.65763	10.2161	9.78952	10.7388	10.5689	9.786	9.41311	10.1125	9.23242	10.3841	9.57713
ESPN	10.5961	7.9194	10.5022	10.0422	8.93485	9.97951	8.2618	10.5141	12.4408	9.88563	11.8839	8.42343	9.97057	8.11983	8.64677	9.91131	9.87778	8.85108	10.5326	9.48765	8.71999	9.87045	9.50861	11.621	8.95122	9.39918	9.17241	8.29986	9.88605	10.1147	9.77264	8.6157	8.26572	11.0963	8.69952	9.35878	10.8241	8.38197	8.6139	10.5997	9.63503	9.26441	10.4538	8.45139	10.0591	12.0973	8.29894	10.0477	8.61966
LDB3	8.22655	8.57603	8.0905	8.27656	8.21494	8.94919	8.07887	8.14931	8.44539	8.23489	8.774	8.69144	8.3435	8.17093	8.21964	8.37147	8.18545	8.09586	8.12606	8.11703	8.35829	8.55534	8.43286	8.39167	8.24034	8.94487	8.42503	8.27758	8.8314	8.38598	8.34481	8.38044	8.44206	8.43069	8.76135	8.51288	8.33048	8.04109	8.33257	8.42458	8.5739	8.17086	8.52756	8.20315	8.38818	8.10985	8.29197	8.17372	8.49302
SPIRE1	12.2068	11.1792	11.3239	12.3212	11.2713	12.0411	11.3449	13.3206	11.4589	11.9541	13.5006	11.7569	11.1334	10.9352	11.9409	12.1846	10.3988	11.8135	9.10864	10.5195	9.67064	12.6479	10.7969	11.9207	10.6267	11.3957	11.4255	12.2424	10.5868	11.8467	11.2877	11.5275	11.7744	11.9163	11.15	9.27645	11.2935	10.7955	10.4066	10.4516	11.151	10.5849	10.5401	11.2095	11.2393	9.38117	12.0889	11.4475	11.3896
CORO6	8.1248	8.46615	8.55218	8.12109	8.20623	8.25415	8.01598	8.45883	8.17784	8.12566	8.055	8.90134	8.06763	8.18281	8.23005	8.32205	8.16887	8.09586	7.97342	8.25842	8.47983	8.12659	8.06306	8.37242	8.16983	7.92591	8.09465	8.21309	8.26	8.50429	8.43856	8.09075	8.28078	8.54454	8.00149	8.06793	8.01538	7.92373	7.95922	10.2045	8.1831	8.04157	8.31565	8.19433	7.98185	8.79613	7.93347	7.95397	8.11077
PDLIM5	11.6518	13.6623	11.6023	12.218	13.1407	12.2582	13.4913	13.1171	10.8332	12.6292	12.4707	12.9658	13.8974	12.7899	12.7274	12.1223	12.0777	12.4696	13.8092	11.0393	12.5456	12.8821	12.0923	11.9112	13.3114	10.4352	13.1985	13.2627	12.1862	13.1183	12.0447	13.6902	13.5631	12.4219	13.1363	12.4294	13.7203	14.2169	13.5324	11.6586	12.7253	13.1438	12.7736	12.425	13.6895	12.143	12.6495	14.3143	13.5077
CORO1B	12.7885	11.8561	11.7681	12.2545	12.0193	12.1741	12.6888	12.0959	11.9937	11.8899	11.4458	12.977	12.1032	11.9674	12.0302	12.8286	12.1615	12.035	13.8687	12.6883	11.959	12.8511	11.759	12.0971	12.8899	12.5197	10.758	12.314	12.517	12.0349	12.8017	13.0155	13.1351	12.7542	11.2205	13.0491	12.9491	11.505	11.4121	13.0316	12.2984	12.4909	12.1293	12.2876	11.8025	13.528	11.7109	11.1745	11.8676
MYH10	11.7972	12.835	12.3864	13.4289	11.9626	13.0265	12.9872	11.1664	13.7036	12.5977	12.5702	12.8756	13.5888	13.1082	12.2359	13.5852	12.8894	12.9159	11.2822	13.4386	11.9755	12.2775	13.3847	13.5489	11.2804	12.218	12.551	13.412	10.6796	12.2265	12.3787	12.4345	12.9512	12.0568	12.679	12.0463	12.1031	11.9769	12.4256	11.4591	11.3725	11.3271	11.9604	12.581	12.4556	12.5689	12.3317	12.0278	13.1896
KLHL5	10.8205	10.1352	11.6159	11.392	11.1499	10.999	11.3068	10.2324	11.2981	11.1189	11.6311	10.4605	11.103	11.1081	11.3526	11.3388	10.5017	9.44128	10.7491	10.7788	10.1163	12.7516	11.203	10.186	10.2911	10.4639	11.7092	12.1258	10.4554	12.0645	10.2633	10.7546	10.8801	11.3245	11.9808	12.4687	10.0999	10.9717	11.4221	11.3028	9.95026	10.8617	9.89638	11.2533	11.1606	10.3408	11.244	11.6319	10.6597
CORO7	10.1156	9.99518	10.6429	10.149	10.0584	11.1335	10.6616	10.4466	11.1556	11.8964	11.3211	10.8796	11.7554	11.0239	10.9333	11.3892	9.79181	10.9849	10.4882	11.5521	10.4732	11.3642	10.2535	11.6925	10.7091	10.8279	10.4573	10.382	10.9734	11.279	11.0359	11.16	11.5355	10.5232	10.1982	10.9193	10.7933	10.7066	10.5749	11.7341	10.3706	10.1054	10.5823	10.7526	9.92393	10.9943	10.4099	10.9897	9.8526
KLHL22	11.749	11.2373	9.70157	10.636	11.0501	10.2409	10.9736	9.87987	11.8227	10.8024	10.3161	10.7703	11.2065	10.4911	10.9058	11.0133	10.0681	9.71628	10.9154	11.2842	10.5932	10.7001	10.5929	10.6112	10.7493	11.767	10.6539	9.67009	11.4462	10.8256	11.1367	10.8588	9.95775	11.0802	11.5255	10.5793	10.863	10.5078	10.2636	11.2215	10.6445	9.90879	10.192	11.5144	10.5637	10.5121	10.3651	9.548	10.6121
TMOD3	10.8954	11.0176	11.8492	11.6892	11.3346	11.7359	12.5763	14.0673	11.9802	11.0612	12.2516	10.9642	12.2472	12.2231	11.7269	11.8331	12.2794	12.576	11.6549	12.1868	11.8651	12.1945	11.1628	10.8036	11.8369	11.4959	12.3184	12.585	12.0158	11.8473	11.5955	13.1977	11.5218	12.7015	11.58	12.2882	12.7833	11.8841	12.4319	11.9741	11.6287	12.5198	11.467	11.406	11.4399	10.892	12.3326	13.2047	12.7352
CTTN	14.2064	13.6089	14.3414	14.2369	13.4874	13.7231	14.4972	13.2614	14.0038	12.942	13.676	14.9381	12.5755	13.4146	13.886	14.3812	14.0475	13.9406	13.8425	12.589	12.8006	13.1328	13.2958	13.4909	13.7988	13.7356	13.9384	14.0448	13.5428	13.5456	13.309	13.8893	15.0202	13.76	12.7623	13.1238	13.5959	13.8531	12.7724	13.0425	13.0758	13.8838	13.3694	14.2801	12.9741	14.6748	13.5505	13.4137	13.6927
COBLL1	9.26032	10.4026	10.2607	10.9541	11.7771	11.176	11.6157	10.5573	10.2941	10.9905	10.1481	10.1292	10.791	10.5448	10.4897	10.9001	10.3072	10.6728	12.5425	10.547	10.6616	10.187	10.3051	9.5893	10.615	11.4278	10.1112	11.0271	10.057	10.4528	10.2306	10.2048	11.7802	14.4538	11.4002	11.3409	12.7257	11.4484	10.4155	10.4369	10.3782	11.1109	10.7701	10.7068	10.6956	10.3439	11.2077	10.8928	10.8099
C15orf38	8.9025	9.38293	9.50319	10.4046	10.9807	9.54918	9.68278	10.5763	9.56209	10.3256	9.77965	8.88676	10.2272	10.3681	11.0659	11.7293	10.8463	10.6863	9.13515	11.5153	9.58905	9.88184	10.2289	9.25632	9.04245	9.77831	9.43062	9.76115	10.4463	10.67	9.47465	11.3712	9.83379	9.78896	10.3636	10.1945	10.6103	9.89286	10.647	9.83135	9.90065	10.0324	10.5545	9.78293	10.3894	10.0488	9.71105	9.48323	9.36997
PARVA	11.8801	12.8066	12.2557	12.9072	11.6391	12.6624	12.1714	12.596	12.5278	12.5267	13.0955	11.0978	11.9248	12.6262	11.8283	13.3258	11.9749	13.1031	11.883	11.9052	11.3794	12.278	13.2201	11.7617	12.7165	12.5356	12.4572	13.2667	11.9468	12.3186	11.7413	12.3612	12.2972	11.7906	12.067	11.71	12.8936	11.1198	12.8054	12.4026	12.8354	12.1816	11.7714	12.3462	12.653	11.9458	12.3917	13.5992	12.0902
ACTR6	11.2435	11.6813	11.0898	11.3387	10.5983	11.9169	10.767	11.8626	12.4116	10.0285	11.3954	10.5181	10.5176	11.1561	11.2778	10.6993	12.2653	11.0604	11.1646	11.7433	11.9107	12.0577	11.2998	11.4742	10.7899	12.1624	12.4359	11.7621	10.4736	11.7394	10.9642	11.3734	10.9917	10.508	11.1317	10.8586	10.7671	11.592	9.87142	10.8975	10.7325	10.3935	11.3343	11.3793	10.7342	10.8412	10.9121	11.2824	11.1983
MYO1D	12.1591	12.609	9.15351	12.281	12.4695	12.2359	12.3626	13.8091	13.0694	13.9265	13.2215	13.4597	13.7403	13.0105	13.0586	13.7566	12.4856	13.6907	11.7969	13.3028	12.2672	10.5336	12.5722	12.0284	12.1309	12.3981	12.228	12.3231	11.9507	12.794	12.1589	14.0173	12.2319	13.6353	12.0019	11.8922	12.5614	12.1089	13.5193	11.7129	12.036	12.2614	12.2087	12.1336	12.7911	11.2837	12.3269	12.3895	12.7217
ARPC3	14.0508	13.4397	14.6141	12.7629	12.9062	14.1729	13.2189	13.664	13.3834	13.7354	12.7179	13.457	12.8226	13.2649	12.8832	13.1563	13.5816	12.7681	13.2786	12.9977	13.6097	13.4324	14.0232	13.3457	14.5716	14.3538	14.07	13.5829	13.8912	12.815	13.7773	13.3155	13.5349	13.6738	12.7882	13.7806	13.4025	12.9141	12.6449	13.6815	14.1941	12.7216	12.903	12.5663	13.1541	14.7321	13.9334	13.3499	12.688
ROCK1	11.3821	12.5537	11.2759	12.9305	12.3017	12.9525	12.7728	12.6059	12.9627	12.4804	12.959	11.8886	11.9288	11.9878	12.4292	12.0029	12.3014	12.8126	10.9918	13.2815	11.3581	12.3665	11.6672	11.966	11.1671	11.8726	11.8983	12.5159	11.0986	12.5205	11.0766	11.7559	11.8854	12.6924	13.1009	11.6662	12.1983	12.3093	11.8246	11.9489	11.449	12.1957	11.5173	12.1025	12.624	11.1041	13.0586	12.6297	12.8391
WDR1	14.5899	14.1023	14.228	13.5022	13.6572	13.4126	14.0206	14.0454	14.0261	13.3314	13.3005	13.6909	14.358	13.6464	13.8193	13.8495	14.8447	13.4411	15.2858	14.6516	13.8358	13.9142	14.3309	13.6214	14.0619	13.833	13.4447	13.8173	14.1017	13.9624	13.7682	13.3443	13.6621	15.0927	13.4304	13.5114	13.8221	14.3068	14.1909	14.2076	14.122	14.7971	14.8607	14.0488	13.8134	14.4053	14.2499	14.0378	13.6713
TLN2	10.139	11.9843	13.1088	11.8448	11.2366	10.8251	11.1914	10.4751	10.8788	11.9256	10.4257	11.4804	11.4182	12.0163	11.1947	10.9423	11.7682	11.3238	10.2112	11.9141	10.2751	9.50169	9.87671	11.3028	10.766	10.8212	10.3491	10.686	10.5033	10.9263	10.0054	11.9392	10.637	11.2542	10.1661	11.206	11.0611	11.578	11.7367	10.3952	10.7462	11.9895	11.1949	12.4287	11.3122	11.113	10.0702	12.0291	11.6241
MYO9A	8.81143	11.9089	9.77849	11.2058	11.7298	10.2948	10.9873	10.6726	10.6856	11.5595	9.68708	11.052	10.0418	10.767	11.3316	10.3946	10.8854	10.9652	9.58462	11.7735	10.1181	9.79385	10.4052	9.37722	9.81457	10.5278	9.90736	10.906	9.52815	11.5961	8.92572	11.0369	10.1155	9.99091	11.1159	10.4136	11.3964	10.5941	11.0518	10.2353	10.7138	11.666	11.321	10.3547	11.5071	9.71434	11.7723	11.2184	11.8526
TNS1	11.9335	10.6356	11.5333	11.9901	12.8373	11.9956	11.9549	12.4094	11.9294	12.0027	11.7495	13.3921	12.5327	12.7322	13.7083	12.8474	13.066	11.6966	13.3214	11.1462	11.3419	11.7588	11.2783	11.7936	10.8635	12.7003	11.5477	12.1079	12.0158	11.2622	11.5003	12.4549	13.0298	12.3027	12.5735	12.5069	12.9488	11.532	12.8453	13.0738	12.0858	13.1841	12.3806	11.868	12.2128	12.1212	12.0049	11.7194	13.0852
CYFIP1	13.1359	13.9604	13.0126	13.3153	13.3054	12.9087	14.0025	13.1756	12.8529	12.1377	12.5648	12.392	13.4422	12.6037	12.7082	13.2433	12.2059	13.4018	14.0001	13.444	13.0914	13.2631	13.3042	13.536	13.4843	12.6131	13.1922	12.5333	12.7268	12.6996	12.7617	13.084	13.1813	13.2334	13.6939	12.5634	14.5196	13.4867	12.9034	13.0908	13.0968	13.2273	12.4147	13.7555	12.4632	14.5219	13.1233	13.2305	12.9642
ABLIM2	8.82723	8.76806	9.18881	8.99644	8.87145	9.08956	8.21417	10.4638	10.0306	8.36172	8.64204	7.94948	9.09613	8.44579	9.11535	8.97934	9.16463	9.21645	8.16553	8.75925	9.5635	8.36574	8.93445	8.89124	8.59114	9.18509	8.75856	8.38759	9.58424	8.77388	8.5947	8.32158	8.88593	9.2512	8.80862	8.51765	8.29254	9.33627	10.5204	8.99533	9.04096	8.6247	9.85719	10.745	9.23786	8.80735	8.41773	8.50252	9.42557
SCIN	8.65519	8.49353	8.3568	8.79767	9.22373	10.2379	8.47542	10.6003	7.91955	8.72837	9.10871	11.2479	8.59357	8.98704	8.64129	8.81473	8.85094	9.03159	8.82656	8.20299	8.74486	9.56873	8.78681	9.97433	8.60993	8.83793	8.27887	8.31424	9.14447	8.82986	8.91237	9.39763	8.69505	9.90794	8.79073	12.5183	8.78962	9.03344	8.81769	8.72508	9.32042	10.766	8.68095	8.50593	9.65378	8.41729	8.85908	8.78018	8.61966
MYH11	10.3506	10.1774	8.38351	9.30718	11.8154	9.28191	8.61615	8.48596	9.49347	11.2942	9.44474	10.6917	9.79883	12.3163	11.5474	10.8937	11.2604	9.35548	10.93	9.59779	8.59808	9.0495	9.14376	9.61452	8.35789	11.2817	10.0783	8.54889	10.4164	9.80032	8.94758	10.7412	12.104	10.5197	11.4305	11.6553	8.76954	10.4395	10.3137	10.4774	10.8617	10.7262	10.566	10.8121	10.5868	11.1637	9.22548	8.62667	11.735
DBNL	11.798	12.6885	12.268	12.8779	12.6482	12.2417	12.7642	11.7775	11.5196	12.7948	12.1885	13.3203	12.6011	11.7661	12.6647	12.6113	12.4156	12.6196	12.1537	12.904	12.7791	12.9856	12.3227	12.2146	12.6277	12.8798	12.6274	11.9442	12.8249	12.8116	13.0084	12.593	11.5269	12.4303	11.4842	12.8613	12.0974	12.6408	12.0666	12.99	12.4917	13.0603	11.8861	11.9941	12.0105	12.8079	11.7952	11.0254	12.1094
MYL6	15.7473	14.6486	15.5629	14.2823	15.4176	14.8468	14.7426	15.4931	14.007	14.8486	14.3041	15.4706	14.8694	14.7595	14.7391	15.2146	15.3584	14.1601	15.7071	14.5824	15.0033	14.7886	15.576	15.971	15.6172	15.4086	14.4556	14.7104	16.063	14.5441	15.7303	14.9428	14.9912	14.9959	14.5973	15.7856	15.734	15.9845	14.6429	15.5283	15.5364	15.494	14.9088	14.9529	14.6606	17.026	14.4126	14.1714	14.7344
AVIL	9.53567	9.11407	8.79798	10.5236	9.22373	9.06295	8.53195	8.43776	9.81367	8.34599	8.70707	8.78616	7.94093	8.50903	8.83264	8.32205	8.18545	8.28066	8.47158	8.03766	8.61256	8.56507	8.7128	8.50741	8.74655	8.65009	8.50974	8.1386	8.97172	8.46041	8.60741	8.44702	8.63574	8.51381	8.71931	8.44265	8.4106	8.24076	8.703	8.42458	8.12007	9.1558	8.48388	8.38586	8.46307	8.88232	8.43459	8.96297	8.38661
KLHL4	7.98682	7.89129	7.70926	8.08201	7.97584	8.24326	9.15362	8.2271	8.15398	7.85395	8.16582	7.84806	8.03655	8.18281	8.02282	8.57468	7.90773	7.99199	8.08232	8.03766	8.09797	7.97376	8.10458	8.332	7.70926	8.08381	8.05416	8.03432	8.04779	8.02918	8.1042	8.29789	8.39487	8.15878	7.89428	8.22296	8.1757	7.87545	8.14112	8.50244	8.13345	8.22644	8.02866	8.16683	8.21011	8.10985	8.37049	8.16571	8.42689
LMOD1	10.3961	9.27704	8.66642	9.30318	9.39716	9.54412	9.07773	8.54349	9.4387	10.1296	9.75311	8.90854	9.26598	11.6769	10.8983	10.119	9.82422	9.41571	9.84794	9.29204	8.99141	8.80635	9.09274	9.71887	10.2125	9.60902	9.56163	8.79231	10.4835	9.03129	9.14751	10.9066	10.872	9.50384	9.66983	10.3179	9.65981	9.27216	10.771	9.22988	10.1486	10.4498	11.1103	10.0537	9.57814	10.3439	9.64587	8.88311	9.8938
ACTR5	10.8638	9.82741	10.9084	10.0795	9.98584	10.8435	9.48103	9.92305	10.0715	9.06694	9.97217	10.2923	10.429	9.94215	9.74326	9.98422	10.1919	10.0914	10.6025	10.5065	10.3653	10.2313	10.5219	10.2986	9.57852	10.618	9.8517	9.42286	9.42557	10.538	10.1373	9.76593	10.2995	9.8564	9.85365	9.93167	9.80756	10.0914	9.20436	10.0799	9.93803	9.67345	9.36021	9.93351	9.44592	10.6935	9.47475	10.0552	9.49589
TNS3	11.7092	11.0059	13.1843	13.1064	13.7237	11.576	13.328	12.9027	11.1683	12.8009	12.9815	14.1285	12.2837	12.4324	12.842	13.4723	13.8054	13.2167	12.1626	12.499	12.2318	14.0269	12.6796	11.1493	11.8032	11.9117	13.1403	13.5242	12.5622	12.773	12.5373	12.4419	11.7503	12.0602	12.8371	12.6135	13.1282	12.1282	13.7474	12.6521	11.7152	13.5898	12.9707	13.1192	13.2769	11.8365	12.5926	13.2725	13.1157
PDLIM1	11.8476	11.9114	12.6974	11.9598	12.6518	10.6785	11.5488	12.9886	12.7805	12.4188	13.1819	13.134	12.4792	11.8376	11.9094	11.8588	12.3927	10.5596	12.6361	11.8784	12.6983	12.9609	12.371	12.795	12.0072	13.6196	12.6858	11.4654	12.5425	12.0123	12.3777	12.1337	12.4322	12.0102	12.2037	12.0752	13.0846	10.7655	11.7263	13.1518	11.3625	12.9832	11.8057	11.7092	12.0573	12.612	11.2908	12.8499	12.1521
PLEC	12.8854	14.1121	13.8805	14.9871	14.6626	13.1952	14.5572	14.5144	14.0316	14.2288	14.2353	16.2095	13.7578	13.9313	14.9148	14.7713	13.2483	14.6148	16.1799	12.256	14.1937	13.4329	14.1011	13.1065	14.0066	14.9471	13.4124	14.2793	14.2542	14.5461	13.9837	14.043	13.6962	14.8466	13.7587	14.1035	14.7572	14.0547	14.1837	14.4885	14.7545	14.6435	14.2227	14.2105	13.8071	14.4038	12.4249	13.9261	14.7151
ACTR1B	13.7547	11.7488	12.2408	11.6334	12.0765	12.1707	11.3768	12.1607	11.973	12.4243	11.6577	12.3308	10.8683	11.1238	12.0439	12.8884	11.3759	12.8163	12.8627	11.4745	12.4687	12.2892	12.0958	12.1758	12.0616	11.5682	11.2717	11.7721	11.7622	12.2147	12.0051	11.3063	11.7093	13.2777	11.5962	11.9427	12.2821	11.9319	11.344	12.0435	11.2937	10.7736	11.9004	11.1603	11.6549	12.6933	11.2405	10.954	12.0623
PXN	13.4053	13.1668	13.8001	12.8719	13.0691	12.7891	13.2716	12.2387	13.017	11.629	11.9908	12.7561	12.3999	12.6275	11.8427	12.6216	12.8306	12.0818	12.272	12.2838	11.4271	12.8369	11.9978	12.5131	12.7375	12.8978	12.9314	12.6691	12.1976	12.3048	12.4475	13.4749	12.1538	12.7189	11.9955	12.5291	12.7471	11.9237	11.851	13.0995	11.9399	13.0691	12.1491	12.6756	12.8355	13.5882	11.4226	11.9867	12.3551
SPIRE2	8.94501	10.2688	9.56533	9.87669	9.73583	9.73634	8.60273	10.7746	10.943	9.77277	10.9908	11.3268	10.1427	9.26956	9.71733	9.94756	8.95721	9.76686	9.95118	9.5676	11.1728	9.21282	9.08947	9.84096	9.45558	11.3829	9.57706	9.28999	9.51164	9.83788	9.99468	10.0952	9.48081	9.98563	10.1861	9.28283	9.99476	9.79308	9.39688	9.06632	9.38755	8.63175	8.78615	10.5292	9.37215	8.88232	8.4776	9.06612	9.41951
ACTR1A	13.3908	13.1202	12.653	13.0244	12.2906	12.7194	12.7228	12.8544	13.1952	12.9646	12.9353	12.7373	13.4346	12.376	12.5658	12.3503	12.6849	11.855	12.9306	13.9822	12.6477	13.0587	13.1241	13.1159	13.23	14.1519	13.1053	12.7481	12.84	12.4835	12.9981	13.2904	12.4375	12.9318	12.9913	13.2761	13.4654	12.473	12.5912	13.7256	13.0108	12.5073	12.2782	12.8609	12.3266	13.8409	12.6508	12.6415	12.0781
SSH1	11.1296	11.598	12.4511	12.1331	11.6133	11.942	11.7481	11.1658	12.3336	11.1004	10.8558	11.2743	11.5115	11.9579	12.0321	11.4612	12.6365	11.7386	10.6272	12.0873	10.9079	12.7367	11.4057	11.2042	11.1795	12.0149	11.5198	11.6106	11.3406	11.448	11.4002	12.0053	11.4262	11.6958	11.7778	11.3769	12.1098	11.1999	12.2315	12.2538	10.8374	12.2642	11.8672	11.6458	12.0777	11.2679	12.4227	11.9	11.7311
KPTN	10.3528	9.79532	10.1381	9.92615	9.67302	10.3411	9.36085	9.62869	10.0177	9.56071	9.71777	10.0791	10.6571	9.62062	9.8273	9.65179	10.1868	8.83912	10.7904	9.51347	9.75961	9.75065	9.58579	10.4529	9.9904	11.0613	9.39196	9.5141	9.70192	9.69248	10.3292	9.56033	9.71126	9.45662	9.2675	9.82831	9.37668	10.0761	8.9974	10.6848	10.3565	9.39707	9.73594	10.5087	9.34836	11.4162	10.1468	9.48821	9.66833
MYO5B	11.3586	13.2446	11.2542	13.2576	12.6903	12.4442	13.4493	13.5305	12.7625	14.0093	13.091	11.0346	12.7553	13.136	12.7325	12.7797	11.9783	13.9434	11.9832	12.8601	13.4851	10.2994	12.2442	11.5405	13.6484	12.1883	12.2523	12.0793	12.072	13.5128	12.3562	11.8381	11.1721	12.4915	12.4072	10.584	11.8357	13.7339	13.1958	11.5501	13.2345	14.6349	11.9649	12.1869	12.6727	13.0878	9.51347	13.7746	12.406
SSH2	9.94246	10.9602	9.75046	10.3455	10.2539	10.8134	11.1411	11.4169	11.5414	11.5497	10.3161	11.0265	11.6433	10.9794	10.5559	12.3454	10.8196	10.6444	9.75778	12.188	10.5003	10.9757	10.7803	10.5507	10.9652	11.3252	11.4491	11.1867	9.55451	10.7997	10.6126	10.1466	10.5564	11.3042	11.0055	10.2845	11.0007	10.7848	10.609	11.7142	9.95026	10.3372	10.5291	10.7593	10.5447	11.2026	12.5436	10.6283	10.7568
FNBP1L	13.2314	13.8151	12.4314	13.1424	12.8382	15.6092	13.5903	12.437	12.871	12.7026	13.9556	12.5871	13.0261	13.2565	12.7695	13.2358	12.6978	12.5168	13.7076	14.113	13.1508	12.994	13.3009	13.4472	12.4581	14.2919	13.369	13.2232	11.8324	12.4702	13.012	12.8481	12.4251	13.0701	14.0288	13.1006	13.2848	13.0478	12.8504	13.4441	13.0359	12.7274	13.403	12.1839	13.1184	12.149	13.3957	12.8781	12.6957
MYO5A	10.7246	11.389	11.4269	12.3833	11.4455	12.0282	11.4685	11.2332	12.2857	10.752	11.0323	11.7158	11.1292	11.9567	11.1927	11.2321	11.2618	11.8684	9.60937	10.1345	10.9195	11.5204	10.6623	11.5943	11.4975	11.239	10.6401	12.8566	11.3034	11.2366	10.6552	12.4027	11.5483	11.6101	11.7216	10.678	12.2147	10.7529	11.6675	11.5426	11.8756	12.5186	11.7419	12.2685	10.9588	10.1698	12.0323	12.398	12.0044
PALLD	15.3387	12.5267	11.326	13.3004	15.0796	13.0921	14.1451	12.2703	12.8978	14.4087	13.0982	12.1539	13.8805	13.537	13.7999	13.0208	11.5992	13.714	12.7654	11.3228	12.6746	11.3378	12.7773	12.2976	13.9596	13.3721	13.6116	12.1633	13.2631	12.3271	12.2788	13.8227	13.7891	12.9066	12.9588	12.9007	14.0564	12.6327	14.2067	13.5553	12.664	13.8581	13.9422	13.203	13.6992	12.8111	13.893	11.9961	12.9341
LRRCC1	12.1274	10.851	10.1954	10.5995	11.5115	12.0646	11.9314	14.6307	12.9071	11.1507	11.4536	11.1372	11.455	11.0223	10.973	12.5337	10.2733	11.3951	10.6223	13.3474	11.5525	12.6439	11.9749	12.2176	10.0727	12.2593	12.1451	11.8319	10.2736	11.7467	11.4948	9.03135	11.3528	12.5801	11.9481	10.1048	10.1567	11.5885	11.2355	10.585	9.28536	10.7489	10.4225	11.5387	11.2789	10.4189	13.0767	12.3428	10.5742
LMOD3	7.98682	8.81466	8.05745	7.88536	8.08573	7.9541	7.97097	10.3901	7.81448	7.97317	8.00886	7.84806	7.96299	7.85962	7.70926	7.98158	7.70926	7.8508	8.184	7.88103	7.87542	8.00487	8.39717	7.89835	8.03562	8.03386	8.00813	7.8422	7.90501	7.86319	8.0559	8.02105	8.04497	7.84231	7.91608	7.79915	8.27931	7.98039	7.82116	8.11894	8.00975	7.9445	7.90039	7.89672	7.9679	8.22533	8.01259	7.99608	7.78981
PHACTR4	12.1418	13.3671	11.328	12.9976	12.1909	11.835	12.4403	11.9301	12.8199	12.0321	12.5324	10.702	12.5159	11.1633	12.5141	11.9309	11.5476	11.2054	11.2161	12.8514	11.9959	11.5438	11.6573	12.1707	11.1045	14.2044	12.8361	11.8651	11.3319	12.0073	11.8614	11.6458	11.5962	11.9754	12.5626	11.1566	11.4032	12.4901	12.3173	11.3772	11.7563	12.1103	11.2162	11.5749	11.9641	12.7432	12.1803	11.807	11.7905
MYH14	12.8649	14.0868	12.8255	13.5565	13.4695	11.8422	12.3774	15.6641	13.7749	10.5496	14.1309	14.6098	11.1803	12.5133	13.7351	14.4263	13.1698	13.1021	14.804	14.6766	14.0908	8.80635	12.3635	13.5696	8.16983	13.9866	8.69776	12.707	13.9223	13.9986	12.411	12.079	13.3001	12.363	12.6321	13.3025	11.3956	12.6635	11.5283	11.4048	13.3472	13.8487	13.9358	13.6903	12.7479	10.4507	13.1513	12.7727	12.5768
FILIP1	8.63593	9.31999	8.1352	9.17178	8.77346	9.05134	8.66353	8.18427	8.80166	10.0868	10.0277	8.29433	8.85678	9.39745	8.81928	10.1757	8.78972	8.4438	8.78297	8.70152	8.47983	8.8136	8.58259	9.81532	8.33071	8.62043	8.50082	8.96228	8.33161	8.57202	8.74642	9.04096	9.51136	8.8648	8.45303	8.58131	8.94772	8.50243	8.87492	9.16913	8.9994	8.86712	8.73183	8.81527	8.72073	8.37968	9.25522	8.94696	9.09027
ACTG1	18.2422	18.1072	17.6814	17.6704	17.7358	18.0055	17.0414	17.5	17.5097	17.6385	17.1496	17.6428	18.3608	17.854	17.3717	17.3011	18.8023	16.9249	17.5607	17.9233	17.4745	16.6543	18.1338	18.4895	18.9765	18.4941	17.6773	18.5907	18.0928	17.7043	17.6536	16.9103	17.3863	17.7255	17.6902	17.7058	17.7076	17.7682	17.5666	17.3092	17.6402	17.4623	17.7651	17.8918	17.6409	19.2213	17.6078	18.6089	17.9777
CORO2B	8.88053	8.27201	8.47294	8.36294	8.79615	8.42895	8.22243	8.88202	9.57583	8.41142	8.50271	8.68229	8.50262	10.3162	8.66298	9.15153	8.46472	8.36765	8.6377	8.34712	8.2814	8.31175	8.66824	8.77207	8.92545	8.57698	8.22509	8.39384	8.64734	8.20971	8.37179	8.62073	9.11912	8.62089	8.5603	8.66017	8.55544	8.41418	8.79955	9.20856	8.5739	9.24012	9.48467	8.58078	8.44875	8.39876	8.82217	8.29899	8.83402
COBL	10.8423	12.3497	10.7269	12.2746	14.1581	9.89378	12.8976	11.9875	10.2702	13.5911	10.3728	8.86447	10.2525	11.6988	13.178	12.5378	11.3875	12.0537	12.4115	9.82137	12.9094	9.57235	11.3616	11.23	12.25	11.8551	11.547	11.7528	12.4308	12.1836	11.0164	12.4922	12.7429	10.7489	12.7698	10.5072	12.4119	13.6489	12.0019	11.1853	10.9383	11.841	12.9183	11.99	12.5204	9.93264	13.8764	11.7656	13.1195
TPM3	15.2	14.5819	15.1178	14.7358	15.0786	15.4338	15.064	15.3363	14.7829	14.6551	14.4219	14.9351	15.3126	14.5417	14.3248	14.7591	15.6437	14.5915	15.0682	15.68	14.4916	15.066	15.1406	15.2703	15.4936	15.6183	15.9769	15.3116	14.4279	14.8401	15.6776	14.818	14.8941	15.4524	14.935	15.2245	15.5154	15.2406	15.5305	15.233	15.589	14.1047	14.4835	14.772	15.0653	15.3965	15.7299	15.366	14.9401
LRRC45	11.0912	10.0717	10.5995	11.0666	10.4814	10.6589	10.3273	10.5721	10.8719	10.2229	9.88552	11.7585	11.3264	10.4364	10.2001	10.6429	10.7606	10.2067	11.6485	12.3204	11.5771	10.4244	10.2051	10.8907	11.2856	12.368	9.99001	10.3751	10.6169	10.7275	11.301	10.1798	10.915	10.7466	10.7289	11.0066	9.72155	10.3531	9.57798	10.3764	10.2866	10.1592	9.99443	10.2269	9.75736	13.0297	10.6895	9.90312	10.2293
CAPZB	15.2443	13.3383	13.7543	13.1464	13.4631	13.3317	13.4686	13.6578	13.7918	12.5257	13.8273	12.7971	13.9102	12.9997	13.5272	13.0687	13.621	13.1197	13.7567	13.8754	13.8538	13.5062	13.8331	13.4108	13.972	13.5449	13.6701	13.2127	13.774	13.4969	13.826	13.4037	13.4153	14.1045	13.1896	13.4195	13.5964	13.9995	13.4829	13.7478	14.918	13.5747	13.5339	13.5515	13.6516	14.6639	13.5853	13.4024	13.0257
MYL6B	12.6884	10.9512	12.3996	11.9236	10.8989	11.6021	11.1946	11.806	12.0121	10.6634	11.8606	10.9399	11.1998	10.6984	10.6717	11.3145	10.8915	10.417	11.8232	11.3104	10.9341	11.7162	11.0565	12.3669	11.0794	12.5465	11.1559	11.5653	11.0622	10.801	11.1678	10.0667	11.3058	9.79204	10.7467	10.7776	10.6979	12.0346	10.287	11.2868	9.90426	10.506	10.2974	10.7837	10.3861	14.3787	10.9929	9.86435	10.469
MYOM1	8.89523	8.80093	7.95577	8.96414	8.78108	8.28551	8.54178	8.24718	9.1548	9.07803	9.4584	8.22602	8.51541	8.21675	8.63023	7.99805	8.16887	8.32971	8.4379	8.81348	8.29304	8.32572	8.78236	8.28101	8.48962	8.2588	8.21071	8.20442	8.68465	8.91247	8.40604	8.50181	8.43058	9.4158	8.2979	8.46345	8.0398	8.72646	8.56367	8.31203	8.78508	8.86712	8.82561	8.41045	8.66818	8.36	8.97383	8.1321	9.1494
KLHL17	9.6934	9.22937	9.64362	9.83313	9.15779	9.63215	9.6349	8.86949	10.0777	9.17296	9.47191	9.37668	8.82234	8.88887	9.13851	8.77172	8.73832	8.8629	9.21594	9.39739	9.70698	9.17801	8.9458	9.86318	9.4875	9.50605	10.0886	9.34628	9.34483	9.3869	9.39097	8.84443	9.02801	9.50577	9.20903	8.83196	8.87192	9.18857	8.4678	9.02635	9.13315	8.87249	9.22505	9.21255	8.68606	10.1161	8.89144	9.00953	8.9634
MYO19	12.097	10.9577	11.1514	10.9723	10.9327	11.3169	12.311	12.7595	12.3411	12.4186	10.579	11.2456	11.9523	11.8519	11.605	11.7444	11.6873	12.2567	10.6595	12.5578	11.7938	11.3633	11.274	11.5091	10.6099	12.6283	11.9775	12.2566	10.5438	11.1395	11.3976	11.5528	11.5601	12.2999	11.5183	11.312	10.8254	11.5841	10.9205	10.3867	10.5924	10.2768	10.7339	11.4253	11.2758	11.6588	11.971	11.3932	11.7356
MYO16	8.22655	8.10154	7.70926	9.82529	8.10843	7.86422	7.70926	8.24718	8.39293	9.22043	7.70926	8.10078	8.14761	8.00957	9.95073	7.87618	8.36824	7.70926	7.84148	7.90756	8.71999	7.97376	8.70796	7.95927	7.89795	7.81766	8.22509	7.8422	9.31826	8.42953	8.34481	8.32927	8.10395	9.80578	8.23807	7.94684	8.29254	8.70104	8.0252	7.95683	7.85971	8.76172	8.92433	8.2203	7.70926	7.99298	8.90722	8.09549	8.39578
MYL12B	15.4181	13.8097	14.8592	14.221	14.1049	15.4991	14.1007	14.87	14.3733	14.4427	14.587	14.0877	13.9289	14.5815	14.8712	13.6831	14.5193	14.7104	15.0907	14.2525	14.4544	14.2073	15.051	14.6394	15.0541	15.2046	14.5228	14.556	15.603	14.9377	14.4902	15.0869	14.7169	15.1185	13.2781	14.5453	14.0151	14.3568	13.5678	13.9039	15.6174	13.2531	13.8474	15.0109	14.3666	15.4778	14.8695	13.5226	14.5069
BCAR1	11.247	11.297	11.4626	11.6053	12.0982	10.9738	11.5438	11.118	11.7678	11.2958	11.738	12.5898	12.4507	11.7288	12.6965	12.3851	10.7046	11.8656	12.9748	11.2355	12.0466	11.249	11.2998	10.6263	11.6922	12.1702	10.8912	11.1856	11.7754	11.4451	12.1395	11.2571	11.0536	12.1018	11.1897	11.5842	11.8512	11.3311	11.1426	11.3915	11.8694	12.2025	11.6038	11.6581	11.6583	12.2838	10.2088	10.4808	12.181
PHACTR3	8.31075	8.22176	7.97923	8.2492	8.30202	8.11808	7.8019	8.28517	9.69307	9.10416	7.9213	7.70926	8.08218	8.06116	7.98592	8.39149	8.16035	8.22672	7.70926	8.45024	8.20555	7.9384	8.20837	8.24145	8.25649	7.99566	7.92078	7.8422	8.08753	7.94424	8.07273	7.84892	8.52262	8.23865	8.2979	7.9632	7.95936	7.94416	8.11911	7.88443	7.96961	8.14029	8.11812	7.87163	7.98185	7.94104	8.02602	8.18159	8.09447
FHOD1	10.3373	10.5865	11.3057	9.75249	10.4805	10.7553	10.4699	10.483	9.4336	9.84328	9.80823	11.4181	11.2773	10.7935	10.9167	10.6082	10.4748	10.4267	11.3794	10.8194	10.9597	10.63	10.068	10.3608	11.7492	9.88497	9.96303	10.3551	10.2701	10.7459	10.9256	11.3745	10.6362	12.7949	9.94259	10.8827	11.3481	10.2141	9.86323	11.0001	11.0521	10.2292	9.96477	11.1575	10.3483	11.7741	9.39737	10.4097	10.9104
MYOM2	9.34024	8.86768	7.9003	8.01389	8.30202	8.01874	8.01598	8.12432	9.66583	7.82742	8.22634	8.36938	7.96299	8.02771	8.19812	7.94519	8.60086	7.90934	8.10481	8.47523	7.99673	8.08279	7.97976	8.33893	7.84274	8.03386	7.88202	8.60644	8.18693	7.94424	8.23334	8.0362	8.49677	8.69896	7.84013	8.17436	7.95936	8.65238	8.06231	8.13702	8.06138	7.89531	7.96554	8.07156	8.17216	8.17134	8.26318	7.90281	8.07744
FMNL3	11.1937	11.6531	10.8349	11.0538	10.9327	11.1956	11.0325	10.6785	12.4603	10.2185	12.189	10.8931	11.0697	11.4768	11.5079	10.7971	10.376	10.0606	10.5378	11.5949	10.7959	12.11	11.4745	11.2119	10.7401	12.3596	10.3778	10.7614	10.9394	10.9053	10.9949	11.4115	11.4743	11.0844	11.2786	11.1321	10.9838	10.9424	11.6689	12.7967	10.9109	11.2469	11.1199	10.9452	11.3889	11.5107	11.9461	10.9513	11.3621
PHACTR1	8.31075	8.22176	8.22423	8.4283	8.38372	8.66601	9.40836	8.20616	10.1931	8.5766	8.055	8.18805	9.62001	8.47461	8.15184	8.06911	9.43561	8.73292	9.50347	8.32427	8.33734	8.33936	9.10895	8.31071	8.18847	8.14135	8.11334	8.61105	8.27673	8.61815	8.44645	8.25601	8.51239	8.32875	8.35192	8.308	8.10396	8.38197	8.47953	8.55573	8.06138	8.45488	8.56478	8.33355	8.51761	8.37968	8.95012	8.31726	9.13589
DAAM2	9.32077	8.98116	9.22304	10.3526	10.0482	10.8645	9.54598	9.81508	9.71771	10.7585	9.78228	12.5076	10.8709	10.6061	10.3632	12.4869	10.0999	12.7292	10.2461	11.0522	8.8156	9.20792	10.9479	10.4875	10.5861	10.6279	10.3023	8.91105	10.8921	9.84052	9.92287	10.3447	10.2756	9.68319	11.5335	9.62194	10.5682	10.0978	10.994	10.4087	10.3449	11.1538	10.313	9.34024	10.3006	9.87704	9.82655	11.2801	10.0615
TTN	8.69241	10.5822	8.68977	8.33954	11.2383	10.8702	8.86133	9.86041	10.2404	9.38773	9.44817	9.36731	9.00189	9.74038	9.38722	9.25867	9.50111	9.09885	9.66415	9.36653	9.51673	9.61848	9.07297	9.59293	8.67244	11.7433	9.94012	9.53869	8.82362	8.41891	9.22349	8.94751	10.4599	8.73147	9.93197	9.08375	8.95889	10.3352	9.65643	9.53968	8.91083	9.40365	9.09894	8.45704	10.013	9.2213	8.9441	9.05165	9.30664
MYO18A	10.0234	11.3306	12.2243	11.0527	11.4927	11.1881	13.4845	11.8348	11.2464	12.1431	10.4111	11.5561	12.3101	11.8336	11.8177	12.2286	12.3968	12.2281	11.5567	12.4711	11.338	11.8863	11.5895	11.2441	13.0841	11.932	11.6837	12.0137	11.1415	12.1352	11.9987	12.2617	11.7206	12.09	11.4623	11.5742	11.6571	11.9652	10.844	11.9047	12.3352	11.5482	11.928	12.667	11.1346	12.4997	11.9208	11.4456	12.1189
TPM1	14.0415	13.5173	13.9219	13.4166	13.7947	14.0566	13.8121	11.9345	12.7105	14.638	12.5023	13.1932	13.9587	14.6144	13.6049	14.0038	15.1489	13.8592	12.5193	13.225	13.8718	12.2347	13.7463	13.5987	13.4684	12.4104	13.802	14.4627	14.5276	15.0828	13.4132	14.1975	14.4206	13.4805	13.4712	14.9587	15.4804	13.9182	15.1426	13.4032	14.5696	15.1717	15.3203	15.7683	14.7179	13.2133	13.0427	12.7409	14.34
CAPZA1	14.2678	13.874	13.839	13.375	13.0853	14.2955	13.4965	13.7333	13.0451	13.1406	13.1519	12.999	13.4391	13.4634	13.1666	13.7607	13.3591	12.7251	13.4212	13.836	13.8822	14.0682	13.7405	13.0467	13.6911	14.0569	14.3146	14.3666	12.8352	13.738	13.8397	13.0731	12.9434	13.5744	13.4507	13.4884	13.3971	13.3041	13.2254	13.8223	13.8129	12.9969	12.9056	13.6599	13.067	13.4326	14.1205	13.6765	12.6113
CNN1	10.9307	9.14733	9.15709	9.09255	9.03037	9.41598	8.9008	8.41601	9.37059	10.8115	9.88067	9.26403	8.91022	11.8493	10.5298	9.74702	9.28656	9.25484	9.9458	8.51693	9.18172	8.61198	8.7224	9.87342	9.15819	9.49578	9.22727	8.44756	12.8285	9.26075	8.86651	10.0417	10.901	9.39697	9.3616	10.264	9.41405	8.99636	10.2196	8.59744	10.4316	9.38879	10.6698	10.2627	9.64801	10.5094	8.70551	8.4843	10.6267
MYH3	8.84277	8.80093	8.93533	8.73025	8.46729	8.81591	7.95411	8.06902	8.31836	8.18715	8.40634	8.12438	8.30969	8.56095	8.6019	8.34374	8.34465	7.90934	8.03256	8.15129	8.17742	8.2195	8.78681	8.93439	8.06165	8.14135	8.91994	8.20442	8.43458	8.59751	8.73023	8.07789	9.17836	8.32177	8.28356	8.35824	8.08382	8.18708	8.07099	8.15436	8.04506	8.23296	8.34423	8.2118	8.30315	9.66894	9.07955	8.23327	8.56077
KLHL2	9.03777	10.0825	10.0335	10.2326	11.6129	10.0549	11.3602	10.1112	12.9016	10.0505	10.1462	10.1344	10.1021	9.57493	9.5145	9.79613	9.00905	9.81211	10.9352	9.42748	9.67327	10.3323	9.92843	9.05379	11.7878	10.6647	9.85663	10.3328	10.0043	9.9566	9.56049	11.0315	10.0239	10.8728	10.2829	10.8438	11.349	10.3062	10.0683	10.5399	9.68081	10.2481	9.46013	10.2839	10.131	9.85056	9.90087	9.48821	10.908
INF2	13.1433	12.3494	13.4018	12.3659	12.9197	11.4903	12.6184	12.5526	12.5039	12.2503	12.1186	13.1678	12.5473	11.7723	12.8374	13.2387	11.9516	12.394	13.7602	12.3571	13.2795	12.1621	11.595	11.7352	12.5916	11.9055	11.3598	12.8064	11.8458	12.673	12.8564	12.4657	12.435	13.4831	11.6705	11.8631	13.569	11.5469	11.8973	12.5113	12.2475	12.4129	12.5158	12.3868	11.9687	13.261	11.0544	11.8285	12.9139
CFL2	10.2092	10.2417	10.3231	9.48808	9.93426	10.2169	10.0437	11.7136	9.58264	10.3052	9.73964	9.97002	9.84974	10.5084	10.1676	9.5507	11.259	11.0122	9.98561	11.3654	10.5516	10.1892	10.5439	9.694	10.0245	10.5901	10.6743	10.7622	10.6735	11.0113	10.8177	9.98167	10.7745	10.054	10.1839	10.5251	10.256	10.0978	10.7899	9.91631	10.3833	10.4982	11.0016	11.2502	10.2217	10.1198	10.6156	10.5792	10.5482
ARPC1A	14.4708	13.4637	13.5667	12.6726	12.4672	13.6852	13.1432	12.7355	13.3547	13.2441	12.1439	13.2694	13.1871	13.519	12.7061	13.1778	12.7298	13.2212	13.907	12.8211	13.7217	13.9881	13.2012	13.095	12.568	13.8581	13.353	14.2421	12.6756	12.2486	13.4549	13.0549	13.4767	14.0274	12.2995	13.1355	13.5222	12.75	11.7413	12.4741	13.5451	12.2457	12.9438	13.5225	12.7725	13.9893	13.3423	12.8961	12.7744
FLNC	9.45075	8.56999	9.87308	9.70156	11.1273	8.81096	8.73573	9.27154	9.01593	8.76547	9.02737	10.9769	8.90219	9.56324	9.64266	11.8364	10.2396	8.59096	8.81225	8.60942	8.99141	8.62103	10.2624	8.66574	9.19419	8.81889	8.40468	9.1371	10.0281	8.94989	8.91684	9.65419	10.4321	8.91851	11.1305	9.69954	9.58853	8.55572	10.165	10.2542	9.7717	11.7493	11.3927	9.7597	8.77029	8.81843	8.74735	8.65672	9.45684
SYNPO	11.381	11.1546	12.68	11.2852	11.0708	11.1491	12.1875	12.3379	11.381	12.8179	12.3325	12.0254	11.3739	11.9295	12.0537	12.0632	11.4181	10.4429	11.6627	10.9625	12.5233	11.5352	11.6597	12.7404	10.4793	11.9589	12.3978	11.3584	11.899	11.464	11.4733	11.769	12.4272	11.1555	11.7183	11.6909	12.332	11.8199	12.1579	12.3675	11.4336	11.5885	12.2376	12.2288	11.7861	11.6182	11.6467	11.4262	11.2564
WASF2	13.3673	14.873	12.8725	14.047	14.225	13.2893	13.9423	13.9788	14.1368	13.0399	15.2007	12.6864	13.9909	12.6945	14.5381	13.3675	13.3221	13.3085	12.9874	13.8226	12.3789	12.8215	12.9829	13.6672	12.9249	14.8682	13.8307	13.4866	12.94	14.039	13.1259	12.6198	12.7288	13.7253	13.5989	12.9756	13.1489	13.7698	14.4069	13.2017	13.851	13.5205	13.8379	13.2837	13.3729	13.1298	13.7605	13.7732	13.2585
TNS4	8.46198	8.04109	10.7768	9.16728	10.7402	7.92831	12.5483	14.3033	10.3833	12.0625	9.12698	9.40893	11.8873	8.23812	10.2669	8.74325	12.0822	12.608	12.7985	10.4334	12.2611	8.33936	9.83521	8.93114	7.89795	11.7991	9.82925	8.26219	11.8939	8.49477	8.98576	11.4047	9.96173	10.7482	10.8554	10.8347	12.576	8.56084	12.2084	9.83135	9.5405	8.97905	12.2248	9.84585	10.9588	10.3653	9.04458	10.3597	11.2088
NEB	8.39767	9.06573	8.57241	9.29111	9.11516	8.53292	8.63803	8.40859	11.2404	9.55926	8.21192	8.12438	8.09618	8.36778	8.17557	8.35776	8.02888	8.12067	8.184	8.28405	8.51325	8.46147	8.69821	8.70819	8.55216	8.86579	8.57752	8.26219	8.53483	8.40812	8.51369	8.14934	8.48617	9.39486	8.2979	8.24555	8.19192	9.29871	8.4059	8.71808	7.9904	8.66615	8.1354	8.20315	8.43903	8.98958	8.7016	8.28011	8.34851
MYLK2	8.62614	8.00619	8.4007	8.26306	8.16969	8.28551	8.05511	8.25694	8.50739	8.06293	8.28025	8.54223	7.98326	8.04486	8.38185	8.29182	7.86304	7.97378	7.93811	8.23147	8.25734	7.97376	8.16526	8.53872	8.00729	8.38871	8.40468	8.04754	7.96807	8.00364	8.39765	8.05067	8.10395	8.11811	8.1008	7.83636	7.98879	8.1475	8.07945	7.88443	7.96961	8.0897	8.11812	8.20315	8.1393	8.4353	8.06323	8.23327	8.01015
AMOT	11.5837	11.4404	11.089	12.4039	12.1629	12.878	11.9875	12.7607	12.5652	12.4566	10.8257	10.5005	12.4465	11.4854	11.74	12.9452	10.7032	13.6065	10.3517	10.8574	11.2561	11.0791	11.3475	11.2793	12.1406	10.9894	11.4499	10.8173	10.7994	11.1318	12.5685	12.6501	10.8283	13.4939	11.2756	8.55468	13.1028	10.8523	10.7925	11.4773	12.5518	11.4949	10.8428	10.5309	11.0554	11.3827	11.0937	12.4554	12.5538
AFAP1L1	9.67152	10.777	10.1267	9.22875	9.88347	9.97045	9.55678	13.3106	9.9309	9.16891	9.87336	10.9049	10.0325	10.557	9.61019	9.352	8.93457	10.5198	9.71666	9.3617	9.49266	9.46673	9.8818	10.1367	9.00692	9.77005	8.7843	9.22595	9.81454	9.34831	9.82059	10.0177	10.6924	9.87092	9.94259	9.55283	9.71002	9.53576	10.6043	10.1179	10.1486	10.1129	9.44181	9.48489	10.8657	9.54486	9.92211	9.21997	10.262
ACTA2	15.0563	12.1709	12.0722	12.2954	15.8009	13.0937	12.4283	11.9158	12.7404	14.4965	13.6351	13.4455	12.6696	16.0473	14.2553	13.7834	14.8021	13.9632	14.0366	11.5202	12.9729	12.4074	12.3661	14.4457	13.8435	13.5194	12.9457	11.1688	16.1588	12.0556	12.8585	14.2615	15.2642	13.5451	12.9422	13.9725	13.6063	15.677	14.9356	12.3264	14.7891	13.8627	15.4772	13.8495	14.9931	13.7234	12.4855	12.4006	14.0147
MYO7A	8.95192	10.7862	9.55264	11.1639	9.00956	8.72797	9.89851	8.80873	9.07015	8.81555	8.54638	10.4726	9.492	9.28449	8.80117	10.731	9.46081	8.4438	9.01324	9.49847	9.20915	11.1931	9.18952	9.60916	8.7622	8.45222	9.40616	10.1042	9.20273	10.0974	9.74473	9.11789	8.90239	9.11137	9.4681	10.5437	8.65401	9.86598	8.72885	9.75422	8.87219	9.05779	8.55666	9.19022	9.15993	9.87267	9.52251	8.70335	8.94957
ABI3	9.66784	8.75845	9.9426	8.91367	8.65916	9.30998	9.33313	9.14709	8.81994	8.70922	9.24298	9.91038	9.4705	9.30797	9.24756	9.06001	8.82565	8.67224	9.56301	8.85314	10.053	10.8192	8.90746	9.48094	9.73957	9.46971	9.35199	9.48118	10.2643	9.35418	10.0814	9.57044	9.29497	9.40328	9.25835	9.84455	8.91925	9.56667	9.25096	10.6793	9.63503	9.09721	9.17547	9.90447	9.29926	9.72421	9.35672	9.36265	9.23431
DIAPH1	12.6922	12.5791	13.8807	12.5659	12.9842	12.9417	13.3956	14.3772	13.5263	13.2536	12.5412	13.1231	13.8337	12.7125	13.4664	13.2956	14.1281	12.7415	13.1134	13.487	13.0266	13.8375	12.6717	13.8284	13.2251	13.4028	13.6914	14.1313	12.1179	13.3205	13.1155	14.3094	11.9439	14.228	13.6081	12.8711	13.4456	13.1777	13.035	13.5559	12.3978	12.6438	12.3492	13.6364	13.2446	13.4376	13.951	14.2416	13.4686
ARPC4	15.0078	13.5837	13.476	13.5008	12.5247	13.9917	12.9031	13.249	12.8358	12.7553	13.1101	13.9915	13.0712	12.8088	12.5193	12.9277	13.3491	13.0501	14.3291	14.7776	14.2464	13.3296	13.7576	13.5018	13.5704	13.0244	14.3657	13.8632	13.2832	14.053	13.9974	12.6578	13.4062	13.8929	12.4652	13.4464	13.5636	14.5902	13.2521	13.224	13.3251	13.7635	13.299	13.2122	12.8318	14.6659	14.0822	13.5192	13.2619
KLHL21	12.7103	12.9954	12.3818	12.7328	13.14	11.0033	11.1238	12.5521	11.6311	11.4744	13.8662	12.7033	10.8717	10.9712	11.9833	11.2117	11.6264	12.58	14.2443	10.4345	11.4589	9.53939	11.2522	11.7557	11.7016	11.3097	11.2268	11.4119	11.8343	11.7932	11.105	10.5738	10.6665	11.7186	12.4827	10.8757	11.2301	12.6951	11.0922	10.7869	12.4637	13.6522	11.9876	11.6661	11.5187	12.0775	11.7772	11.5842	12.2234
VCL	13.7056	13.9748	12.7885	13.4234	13.5941	14.3795	13.4126	13.8359	12.4578	14.7292	13.9245	12.7629	13.5778	13.5579	13.3519	12.6312	14.1952	12.7653	13.1451	13.3225	12.9401	13.2785	13.7778	13.3384	12.7223	12.4119	12.7354	13.4316	14.1145	12.7065	13.318	14.091	13.2818	12.8331	14.5225	13.6648	14.2459	13.4535	14.3494	13.6537	13.7559	14.3416	13.9925	11.4397	13.6709	13.9367	13.0493	13.9299	13.4499
ENAH	13.624	13.4437	14.5958	14.1807	14.3139	14.5513	15.1052	13.3473	13.4866	14.7841	14.8467	13.546	15.0991	14.7861	13.4244	14.0324	14.5252	13.8652	14.3427	15.4201	12.7312	13.6286	13.8432	14.5664	14.9583	14.0055	15.2672	14.6593	12.5945	12.7433	14.257	13.7485	14.3574	13.4033	14.8406	14.4006	16.02	14.199	12.9685	14.2495	13.1315	13.6814	13.6368	14.7796	13.9162	14.7401	14.2532	14.9586	13.5063
CAPG	12.7491	12.1442	12.4842	12.1063	12.662	12.1127	12.5123	13.6406	11.9327	13.9934	12.7049	15.1771	11.4432	13.5963	13.3986	12.5717	13.4604	13.4393	13.3266	12.9992	14.1097	13.4804	12.8711	13.6595	13.9502	13.1639	12.5944	13.3717	14.3574	13.2925	14.0248	13.2647	12.4693	11.8992	12.3825	12.9187	11.5207	13.4398	12.3626	13.2286	14.8517	12.1883	13.2406	13.7006	13.0575	13.6563	12.765	13.4727	12.5579
MYO1B	13.4019	12.4587	12.5728	12.7064	12.1225	13.7053	12.9807	12.2501	14.0143	12.2078	13.6696	12.7904	12.7302	12.735	12.7451	14.235	12.2042	11.2512	11.5085	14.0305	10.6778	12.4779	14.9595	12.6513	11.6867	13.0618	13.8124	12.6254	11.2041	12.2671	11.9484	13.5064	12.5868	11.7428	12.1192	14.0444	12.7765	11.2946	12.8259	13.0933	12.0524	11.6648	11.5681	10.8078	12.3103	11.2043	12.7715	13.3627	11.7916
FHOD3	9.90923	8.95003	9.71284	12.4001	9.34735	11.1691	8.90722	9.09782	10.9172	9.43375	11.6311	9.19509	9.52007	10.1843	11.0531	10.8595	8.90256	8.71929	8.58309	9.58178	11.3892	11.5934	9.10573	11.6949	9.22415	9.79264	8.81549	9.18621	9.71788	10.7425	8.88512	9.55217	9.51701	8.83679	9.94127	9.66289	9.46449	9.42095	9.94294	9.13746	9.04096	10.7731	9.76346	11.2117	9.02288	10.2315	9.89012	10.4301	10.7199
TCAP	8.10118	7.8144	8.31925	8.13927	7.95867	8.0719	7.97097	7.98433	8.2819	8.07257	7.9213	7.94948	7.85588	8.04486	8.19812	8.09382	7.90773	8.24533	8.08232	7.95203	8.07998	7.70926	8.09125	8.0496	7.94028	8.21523	7.95343	7.93936	7.96807	7.88697	8.1042	8.74184	8.05759	8.0478	8.0548	8.00689	8.93074	7.99679	7.82116	8.05895	7.92193	7.95873	7.88024	8.09483	7.88181	8.25024	8.19184	8.00879	7.82316
ACTA1	8.37005	7.94416	8.40912	8.5938	8.19736	7.97741	8.15188	7.81336	7.94432	9.4126	8.19706	9.372	8.03655	12.0171	8.98756	8.76771	9.43925	9.83918	8.58309	8.02243	7.87542	7.84165	9.37396	8.18023	7.94028	8.22648	7.83146	8.4418	12.5846	8.1432	8.5485	8.63563	8.73893	8.13894	10.4644	8.77482	9.5027	8.01228	9.15391	8.18708	8.0279	9.91098	10.5099	8.87136	11.162	8.29675	7.89239	8.5159	10.6213
TNNI1	8.68326	8.91382	9.16066	9.40291	8.72629	8.74413	8.39007	8.90255	9.09796	8.22172	8.89478	9.39061	9.47771	9.02153	8.09991	9.3497	8.24647	8.59096	8.895	8.82556	8.50504	9.3335	9.18653	8.74469	8.98869	9.27866	8.57752	8.42422	8.23384	9.34241	8.45425	8.49	8.59058	9.16428	8.67515	9.05546	9.32228	8.45678	8.30257	8.74574	8.07695	8.34367	8.34423	8.2203	8.61212	9.74857	8.8689	8.14924	8.5163
TWF2	11.0517	11.0424	11.5115	10.9228	11.2607	11.601	11.9441	12.2329	11.2877	10.9129	12.4163	11.8427	11.6433	11.4628	11.27	12.3944	12.0673	11.7262	12.325	10.4781	11.5718	11.5082	11.7462	11.7647	12.3743	11.2672	11.2866	11.248	11.8906	11.7053	12.5144	11.6016	11.5031	11.7589	11.1171	11.6074	11.4546	11.7888	11.307	11.9301	12.3714	10.8551	11.2433	11.5113	11.457	12.4827	10.508	10.404	11.1292
AFAP1	11.7725	11.7238	13.1411	12.577	11.7705	11.5708	11.9995	10.8992	13.3817	11.2023	12.4035	11.1334	12.1868	11.5133	12.1435	12.7235	12.4467	11.6713	11.6549	13.1819	12.3407	12.147	12.2249	11.7379	11.4822	12.3809	11.3237	12.215	11.0324	11.7474	10.7707	12.0858	12.1049	12.7324	11.8311	12.1131	12.0039	11.3369	13.0279	11.8397	11.5018	12.0938	13.256	11.8639	12.279	11.8756	12.4138	12.0665	11.8625
ROCK2	10.172	12.7148	11.4042	12.3418	12.8822	14.4892	12.0656	12.2792	11.9552	11.818	11.1939	11.8126	11.7205	11.6386	11.9176	12.2125	10.9223	13.0617	10.5958	13.0876	11.0234	12.1226	11.4868	11.0403	10.5212	11.3478	11.4951	12.4226	9.94206	12.1582	10.9571	11.873	11.5118	12.5947	12.9309	11.1613	11.8276	11.7093	11.4314	11.0782	10.9315	12.3285	12.0452	10.8518	12.6547	10.2711	12.7342	12.8275	12.6095
PDLIM2	10.7983	10.2183	11.1763	10.5251	10.6597	10.9473	10.242	10.5972	9.47878	9.24344	10.4751	11.7324	9.82453	11.3717	10.4577	10.4159	10.116	9.98185	10.9061	9.47453	11.0862	9.84736	10.1058	10.6213	11.0115	10.2607	9.66872	10.5645	11.8612	10.3593	11.1042	10.2594	10.4617	12.0257	9.80312	10.9272	10.4751	9.70389	10.7982	10.7894	11.6804	11.8361	11.1737	10.8733	10.3836	10.7499	9.27091	10.6443	10.9398
PDLIM7	12.5113	10.9626	11.635	10.875	10.5569	11.1162	11.0228	11.3243	10.6258	11.2302	10.6428	12.1825	10.891	11.7993	11.6653	11.2076	11.5267	10.2832	11.2031	10.374	10.7001	10.5301	11.4446	11.5198	11.1874	11.3212	10.6783	11.6298	13.1162	10.8383	12.0288	11.3153	11.6446	11.4846	10.9225	11.4667	11.3179	11.3529	11.6764	11.4097	11.5789	11.8615	12.1316	11.8277	11.7201	12.1447	9.73256	10.6717	11.1841
MYL9	15.047	14.4035	14.0865	12.5331	14.6022	12.5133	12.141	11.2657	11.6342	13.3326	13.4694	10.9181	11.744	12.6649	13.7526	12.8516	14.1696	13.814	13.517	10.8009	12.7038	11.5667	14.1298	12.7948	13.7776	12.3423	11.4936	11.673	15.2231	13.2823	14.2882	13.722	13.7839	12.6789	13.4559	13.5271	13.5067	14.7474	13.9773	12.1816	14.0211	15.7166	14.8667	14.1831	14.7068	12.9012	11.8211	12.8707	14.3477
PDLIM3	11.3117	12.752	9.39198	9.82004	12.246	9.41598	11.3796	9.50057	9.69514	11.3896	10.216	10.175	11.1904	10.3996	11.0882	9.72515	9.73734	10.3557	12.298	9.47892	10.6803	9.32021	11.2616	10.2302	11.8111	12.8613	11.9124	9.35285	11.0734	9.92359	9.43354	11.9048	10.4199	9.94804	12.4848	11.3666	10.6641	11.6495	11.0172	9.37268	10.2961	10.1492	11.7145	11.5879	11.0466	9.1987	9.90887	9.17322	10.6878
VASP	14.2791	12.3361	13.4068	12.2293	12.4105	12.8522	12.2767	14.1626	11.6899	11.7026	12.2213	12.9054	12.0496	12.6293	12.6126	12.0428	12.6213	11.8613	14.2122	12.1444	12.6545	12.4321	12.3207	12.1228	12.848	12.6621	12.8037	12.1552	13.4768	12.1223	13.1642	12.0491	12.4879	12.3764	11.8986	13.1864	12.1263	12.244	11.9081	13.0318	13.4859	12.9624	12.9618	12.7942	12.6233	13.7944	12.1309	13.3451	11.8242
TMOD2	10.661	12.4287	10.1543	10.7665	12.0599	10.3845	9.3941	9.66449	12.3056	10.0416	10.9853	10.2047	10.2721	11.3125	10.4886	9.22579	10.3284	12.3828	9.114	10.7521	11.0485	10.1915	10.3125	9.82896	11.5548	10.7686	10.2279	10.1494	10.8476	10.0677	9.29467	10.7744	10.4123	9.99486	11.3402	9.29968	9.78044	11.0891	10.8034	9.93075	9.35726	10.8474	10.6618	10.0092	9.81572	9.3549	11.4948	10.8056	11.0268
MYOZ1	8.29492	9.62375	8.07436	8.99113	10.5402	9.15863	7.89444	7.98433	8.08762	9.28077	8.19706	8.31014	8.06763	9.79824	8.03971	8.25982	8.52221	8.55262	8.16553	8.48134	8.45369	8.08279	10.185	8.95688	8.13	8.11363	8.40468	8.02054	10.6907	9.49397	11.4002	8.38044	8.46995	7.97507	9.15493	8.16574	7.92592	9.38603	10.5052	8.26017	8.94394	8.77669	8.81063	8.05934	9.38835	8.62206	8.10738	8.18933	10.9139
ACTL6A	12.8525	12.81	13.4141	12.9247	12.3523	12.361	12.1768	13.2346	13.3568	13.6166	12.2734	12.2218	13.3594	12.2988	12.4592	12.6908	13.6103	11.8115	12.6974	13.5638	13.1526	12.6311	13.1356	13.0092	11.8987	14.0066	13.5726	13.5123	11.769	12.9045	12.6273	12.2416	12.3234	12.8403	11.8723	12.4888	11.8884	13.1583	11.213	12.0136	12.1265	12.0724	11.6437	12.5339	12.6376	13.3362	13.7789	12.4262	12.5412
ABLIM1	12.6435	14.2356	12.5334	13.1224	13.4602	10.9157	13.3054	14.2992	13.0687	13.2776	15.6938	11.3806	13.0237	11.7755	11.857	11.6337	12.5982	13.2083	14.4538	13.4183	11.7915	12.8067	13.0395	12.1102	12.7642	11.8029	13.3469	12.7076	12.4071	12.7756	12.6392	14.343	11.6354	13.2098	11.3914	12.7424	14.7928	14.4757	13.3688	12.0446	12.3447	12.8787	12.527	12.9836	13.5186	13.5825	12.3649	13.3822	11.0957
ACTR2	14.8557	14.5215	14.6346	14.2968	14.0849	14.8482	14.3609	14.6274	14.1571	15.2153	14.3809	14.6199	14.8253	14.0588	13.9789	14.8214	14.666	14.8674	14.4534	15.4633	14.8137	15.6192	14.3824	13.8963	13.8375	14.0969	15.1787	14.6587	13.716	14.7961	14.7651	14.1482	14.5385	15.4107	14.1179	14.0592	15.0951	14.4558	15.3924	14.5642	14.5356	14.5244	13.7285	13.5114	14.5901	14.1066	15.2759	14.791	14.5228
LSP1	10.9779	10.0228	11.3287	10.3702	10.0634	10.3104	11.1795	10.6648	10.1098	13.2052	12.0589	11.3518	10.881	11.482	11.4393	10.6204	11.3694	12.7008	11.1791	10.5854	12.0514	12.2374	10.4844	11.4714	11.0575	10.9279	10.9073	11.0196	13.4392	11.0809	12.7191	11.3884	10.3422	10.9732	11.1811	11.7963	10.9724	11.9319	11.1486	13.1667	12.0246	11.2097	11.1527	11.8843	10.3517	11.8429	11.0163	11.1462	10.2007
ABI1	11.903	12.6672	11.6806	12.3309	12.648	12.7206	12.3288	12.5066	12.1759	12.763	12.3986	12.5114	11.5699	12.109	12.7042	12.3035	12.0384	12.7691	12.2694	12.9016	12.4263	12.439	13.1252	12.2184	12.6456	12.7552	13.3352	12.2511	12.215	11.9418	13.3291	12.0608	12.6342	12.3935	12.5589	12.2135	12.1925	12.3238	12.3085	12.5959	13.2794	12.0204	12.914	11.9688	12.2749	12.4827	12.0574	13.018	12.8525
FNBP1	11.2689	12.4973	11.8439	12.8488	11.3005	11.3176	11.3815	12.2469	12.4549	11.0621	12.1573	12.4542	11.1844	11.0546	12.5928	10.766	11.1341	11.1998	12.3383	11.6878	12.1576	13.027	11.7774	11.34	12.1572	11.9059	12.0894	11.7951	11.223	11.6277	12.0405	11.7398	11.0288	13.4259	11.7926	12.3509	12.1768	13.6027	11.812	12.8188	11.5267	10.5593	11.5628	11.5887	11.4948	10.7243	12.5697	11.2184	11.141
CFL1	16.7581	15.4756	16.4534	15.4487	15.3305	16.1728	16.0117	15.2696	15.8695	15.0663	15.3181	15.9391	15.4649	15.6058	15.5766	15.8831	16.0105	15.4688	16.4312	15.605	15.3633	15.7737	15.6367	16.3625	15.8489	16.6134	15.7558	15.4208	16.044	16.1447	15.9614	16.1508	15.9163	15.469	14.3827	16.1265	16.0081	16.0208	14.6542	15.9139	15.6942	15.6048	15.2873	16.4034	15.5471	16.8437	15.6945	15.1659	15.2691
LRRC16A	12.5483	12.4064	10.8495	12.0836	12.4124	12.3069	12.0323	12.5117	12.1353	13.1428	11.303	10.0215	11.6709	12.062	12.3684	12.5072	11.1525	12.2248	12.7069	12.0258	11.3215	11.8741	11.596	11.1557	11.1952	11.9302	10.722	12.236	10.7946	11.7454	11.2989	10.8044	11.417	11.712	11.6929	11.9002	11.2253	11.8351	11.4837	11.5833	10.6528	11.0428	11.9112	11.4639	11.7437	10.662	13.2945	11.2907	12.4739
TAGLN	14.9419	14.2268	12.2023	12.6486	15.06	13.4999	13.102	12.1209	12.6989	14.5502	13.8764	13.4048	12.2663	16.8209	14.4838	13.6924	14.4459	14.373	14.1502	11.4485	13.0601	11.9984	12.616	15.0691	14.1324	13.0867	12.4684	11.4105	16.3054	12.6654	13.9963	14.1193	14.75	13.0378	14.0701	14.1929	13.3954	14.7211	14.9347	12.5934	15.0632	15.7097	16.2765	15.3665	15.6014	13.9998	12.4399	14.143	15.3927
MYO1F	9.23945	9.05508	10.1284	9.29515	9.02742	9.64156	9.95616	9.43985	8.75915	9.29356	9.35562	10.7605	9.9393	9.79041	9.97738	9.39933	8.82244	9.35548	9.34476	9.2869	10.7074	11.7573	9.45274	9.96213	9.9167	9.10122	9.6486	10.5816	10.8002	10.1662	11.0258	10.176	9.51325	9.95754	10.2252	10.4939	9.46096	10.4147	9.78816	11.9387	9.74348	9.7427	9.74123	10.3477	9.82582	9.85501	10.2568	9.79099	9.97935
MYLK	13.1271	14.6664	12.9625	12.3901	15.6014	10.8833	11.0295	10.1774	11.1138	13.5898	12.6855	15.1639	11.6379	14.9983	12.8278	12.1253	12.6759	12.3001	11.7076	11.1231	12.6807	10.8005	11.7386	11.1688	11.5357	11.7099	11.3755	10.7134	13.9679	11.741	11.0791	13.2387	12.8249	11.4751	13.697	11.6582	11.7803	13.8013	13.6514	11.3327	12.1643	14.7423	14.9179	12.1156	13.8918	11.9034	11.4982	12.0139	15.1231
WIPF1	11.1194	9.92267	10.8505	11.5959	11.4399	10.6245	10.9541	10.7113	10.4507	10.8872	11.7546	11.4263	11.2785	11.5534	11.5671	11.1932	10.3953	10.2688	10.6305	10.5105	11.906	13.3227	11.1781	10.8514	11.4104	10.0588	11.9028	11.5195	11.7995	11.3963	12.1677	11.8772	11.627	10.9899	12.0436	11.742	11.0803	11.6319	11.9232	13.4295	11.151	11.7437	11.0321	11.2581	11.5194	11.0678	12.0981	11.2422	11.2322
PHACTR2	10.0891	11.0074	11.8645	10.6331	10.3568	12.1929	11.0052	9.9025	10.5891	11.9441	10.7787	9.79568	10.4033	11.5435	11.1123	11.9288	10.6983	11.6864	9.83628	10.7147	11.5356	11.0744	12.2747	11.119	10.6854	11.3212	10.8981	11.1883	10.2036	11.1714	10.994	11.7743	11.5321	10.9842	11.7505	11.4915	12.4384	11.0141	11.467	11.344	10.4605	11.2398	11.1419	11.4598	10.7367	10.6742	12.3319	11.1326	11.7306
TLN1	14.305	14.2745	13.877	14.8054	14.9858	13.7213	14.7455	14.4641	14.0981	15.127	13.7033	14.3159	14.1825	14.9339	14.6863	14.0501	14.6503	14.3589	14.3956	13.7812	14.1325	14.6834	14.3975	14.5508	14.058	14.3989	13.8315	14.8493	14.5181	13.767	13.9415	14.9616	14.1034	13.8245	14.1704	14.11	14.7783	13.6472	14.9899	14.5693	14.8803	14.1163	14.6004	14.078	14.9373	14.005	14.7617	14.7787	15.2619
MYLK3	8.22655	8.23221	8.03967	8.26306	7.97584	8.36145	8.20577	7.96398	8.20049	9.25664	8.19706	8.3405	8.59927	8.09165	7.96545	8.25152	9.91811	8.13251	7.93811	8.00642	8.14742	8.05879	8.47985	8.26554	7.70926	7.97448	7.92078	8.25433	7.90501	8.27494	8.27655	10.0305	7.98878	10.0375	8.22196	8.45831	8.6918	8.31203	7.88612	8.31203	8.5162	7.98498	7.97936	8.1375	8.07454	8.07515	8.05129	8.11422	8.08606
TPM4	16.7844	15.0002	15.1208	16.0436	15.7272	16.175	15.5814	16.8608	15.0523	15.9718	15.8228	14.6638	15.3617	15.8816	15.0929	15.9114	14.8455	15.1266	15.5549	14.0408	15.9779	14.4794	15.0389	16.8865	16.1848	16.4892	16.2687	15.7022	15.6832	15.3937	15.3041	15.0726	16.2254	13.8905	15.2911	15.0288	15.7866	14.9773	15.6419	14.8269	15.8245	15.5007	14.9605	15.3582	15.1335	16.8826	16.1303	16.085	16.0352
ARPC5L	14.2777	12.1435	12.5809	11.8734	10.8872	11.9362	11.2021	11.846	12.2345	11.6798	10.8061	12.1266	11.5528	10.8038	11.7796	10.8922	12.2093	11.6193	12.8187	11.3736	12.2238	11.8439	12.0171	12.5424	11.5435	11.6072	13.274	12.5409	11.3737	11.9271	12.0869	11.2791	11.3692	12.7588	11.2806	11.9983	12.2157	12.4139	11.5387	11.8495	11.9853	10.6021	11.2193	11.4689	11.5473	12.6527	12.7071	11.7323	11.141
NEXN	9.76716	10.0592	9.23976	9.33088	9.79415	9.99743	9.66648	9.13741	8.74943	10.0634	10.1737	9.62486	8.91022	10.7024	9.81242	9.5891	9.15539	9.50839	9.36633	8.88747	10.767	9.00297	9.77773	9.31263	9.6181	9.3062	9.90736	9.73579	10.4875	9.21102	9.74038	10.4521	10.4479	9.012	9.74593	9.99432	9.70421	9.23745	10.5485	9.35765	9.95892	9.71238	9.85357	10.0234	9.48612	9.15207	9.70639	9.36998	10.9743
PFN2	15.926	14.3541	12.6489	13.3113	13.9411	12.9782	12.5747	11.6458	13.6255	11.8323	13.7583	13.8953	14.6715	13.5649	12.9926	14.2328	13.7133	13.786	11.3994	14.6093	12.0646	13.5752	14.3032	14.4066	13.4004	14.1831	15.3483	14.4445	13.06	12.7425	14.2287	12.0441	12.5104	12.1434	13.4222	12.3223	12.3125	14.094	13.0928	11.4535	13.8701	13.7967	11.0151	13.3053	14.9729	14.935	14.5295	14.0066	12.7255
MYO7B	8.01946	7.85792	8.7125	8.08201	7.92012	7.899	7.89444	9.06367	7.9667	8.08196	8.11432	7.70926	7.91652	8.02771	7.89053	7.90197	7.90773	8.48194	7.97342	8.02243	8.21901	8.10531	8.04807	8.03631	7.84274	7.95143	7.88202	7.8972	8.34637	8.51368	8.18604	8.00511	8.18297	8.15878	8.67515	8.18282	8.42126	7.90112	8.08772	8.27361	7.85971	7.92933	8.82263	8.1475	8.08449	8.25024	7.95139	7.85923	8.23463
ARPM1	8.81143	9.02246	8.75091	9.11645	8.31645	8.53292	9.26423	9.07059	8.1893	9.51331	9.02737	8.62523	8.46283	8.9948	8.45608	8.88466	8.89365	8.67224	8.84065	9.30985	8.91769	9.71887	8.61578	8.77592	8.85087	9.21168	9.51413	10.2044	8.99165	9.2437	9.01045	8.42775	8.62246	8.45952	8.64579	8.82542	8.50099	9.7056	8.64883	8.37087	8.96808	8.63526	9.24706	9.14417	8.32704	8.80735	9.14128	9.25077	9.2182
MYO1G	8.71042	8.93008	9.49251	9.24572	8.75411	8.93185	9.57103	9.20037	8.71453	9.28992	9.03233	9.99027	9.38825	9.38935	9.34705	9.14603	8.88164	9.23855	8.50371	8.83748	9.67064	11.1327	9.45512	9.52582	8.9189	8.16735	9.40263	10.1852	10.3124	9.46408	10.3514	9.3789	8.82777	9.23919	9.64508	9.65978	8.74206	9.93789	9.39688	11.5076	9.25225	8.91445	9.04313	9.92114	9.36123	9.16783	9.49703	9.48323	9.08621
PARVG	10.0838	11.6001	9.68331	9.63031	8.96665	9.3007	9.35874	9.12109	8.38508	9.06248	10.4704	9.996	9.35156	9.30215	9.29126	11.6569	9.52669	8.8668	9.50347	8.97698	10.2482	11.0992	9.20436	9.64448	9.75238	9.14396	9.57091	9.72937	10.3621	9.55494	10.6541	9.65419	9.27902	9.89383	9.88996	10.1621	8.91346	9.99106	10.0218	11.1172	9.53088	10	9.31627	9.70379	9.20063	9.65343	9.74771	9.33849	9.04686
PARVB	11.8658	10.9222	11.7605	10.8456	11.4544	11.028	11.6085	9.71535	9.76561	9.8316	11.6792	11.5477	10.9198	10.9026	10.8326	11.3461	11.5356	11.6523	12.5292	11.242	11.7559	11.3594	10.872	9.58017	11.1739	10.111	11.9962	10.0587	11.9418	12.6134	10.6771	11.4719	11.3798	9.6476	10.4371	11.3272	10.8241	10.487	10.6418	10.8916	11.2067	10.7795	11.2341	10.0131	10.4688	12.7597	9.53862	10.8086	11.1198
FMNL1	10.9117	9.88218	10.8417	9.88172	9.28836	9.86654	10.0164	10.2866	9.77342	10.0993	9.98121	10.6194	10.9639	10.5964	10.572	10.9766	10.5033	9.68456	9.69722	10.3784	10.9132	12.3573	10.2889	10.4829	9.99305	10.5889	10.2148	11.1733	11.0708	11.0308	11.8031	10.4449	10.2871	11.1004	10.883	10.9962	9.9901	11.0069	10.3691	12.5894	10.2758	10.2075	10.2226	10.7465	10.3694	10.4984	10.643	10.3957	10.4079
LCP1	14.461	10.9247	12.7313	11.9945	12.1401	14.188	12.928	13.7095	10.8143	15.2291	13.7926	12.2571	14.0012	14.715	11.7558	11.3617	10.9727	11.3419	11.0143	15.889	13.0457	15.0759	12.1131	12.9585	11.2303	11.0829	13.9756	13.2903	12.6519	14.2879	13.3771	12.1979	13.5944	12.9312	12.6933	12.7278	11.4267	14.0752	12.0246	14.9883	11.8151	14.5034	11.1199	14.7825	12.269	11.6417	13.508	14.76	11.9843
SVIL	11.6846	12.4772	11.8659	12.9322	13.3947	13.7711	12.9315	9.44978	13.0355	13.2493	12.4765	11.4375	12.53	12.4474	13.4061	12.5809	12.9429	13.7724	13.5741	13.1764	12.3622	10.7415	13.456	12.7972	13.6042	12.7572	12.9188	12.2083	12.4102	11.8529	13.1388	11.5532	12.1012	11.5537	12.3983	11.5182	12.2484	12.2391	12.8588	11.3679	14.0203	12.7628	13.9781	12.2198	13.1085	12.4482	11.7276	13.7189	13.0519
MYH9	15.7915	16.1563	15.9172	16.1673	17.6576	15.1559	17.2598	16.1013	15.6315	16.3737	17.1741	15.92	16.118	16.7155	17.2421	16.7356	16.9554	16.4552	17.0118	15.7563	16.4905	15.5267	15.5515	15.8263	16.174	16.7764	15.6132	15.4847	16.9443	15.9202	16.1413	16.9751	16.4501	16.0139	16.1105	16.5261	16.7593	16.5611	16.6457	16.3427	16.218	16.3495	16.5999	16.8905	16.7114	16.2413	16.499	15.6769	17.5053
WASF1	9.45514	11.1716	10.6271	11.4921	10.3739	11.8182	10.4372	9.86219	12.4315	11.7117	10.5991	8.6637	10.4127	10.9941	9.64693	9.93607	9.71431	10.7866	8.97737	11.3312	9.5635	11.4591	10.8496	11.5943	8.79271	8.76441	11.8683	10.9976	9.08595	10.5882	10.3166	9.12085	10.4853	8.92826	10.1298	8.82869	9.5027	9.74595	10.2061	9.29554	9.73324	9.1558	9.37273	10.1765	10.1694	11.155	11.1655	9.61702	9.29321
WAS	9.61124	8.78229	10.1349	8.8233	8.87145	9.22362	9.43042	9.10117	8.50076	8.92126	9.136	9.91647	9.50377	9.20147	9.24161	9.10674	8.81922	8.97378	9.17123	8.88747	10.2583	10.9577	9.11855	9.77352	9.63918	8.92783	9.74614	9.82693	10.292	9.56153	10.429	9.53156	9.18834	9.77504	9.47958	9.67675	8.72087	10.0169	9.1866	11.2365	9.56892	9.03524	8.81665	9.88475	9.27194	9.77247	9.50253	9.35527	9.28303
CNN3	13.8474	14.865	13.5922	13.7816	14.6589	15.1566	14.1741	12.1357	13.2454	13.0199	14.1023	14.6759	15.1023	14.4958	14.1701	13.987	12.7944	13.2337	13.9573	14.7563	13.6164	13.7739	14.5165	13.9474	12.4577	13.3598	13.9427	15.5819	13.875	13.3598	13.8444	13.4452	13.3835	13.0215	14.1039	13.4947	13.0332	14.2693	14.1505	12.7476	13.8725	14.4835	14.2364	14.2907	14.3272	11.5622	13.904	13.4343	14.7399
ACTN4	15.0962	15.2419	15.2548	15.5778	15.5691	14.8796	14.9204	15.896	14.7746	14.6765	15.2391	14.9613	14.7682	14.9396	15.5717	16.076	16.037	15.7488	15.5767	16.4029	16.0719	14.7131	16.886	14.9049	15.0449	15.8497	15.0551	15.013	16.2377	16.1525	14.6673	14.9978	15.3903	14.8031	15.4473	15.0534	14.3593	14.8645	15.1348	14.5007	15.8455	15.969	15.8259	15.1294	15.2367	15.7172	15.0963	15.027	17.0585
MARCKS	13.3829	12.1758	12.9523	14.5658	12.1573	14.587	13.5165	13.0308	13.6174	14.368	13.291	12.741	13.0093	13.6821	12.8333	13.9012	13.4917	11.275	13.6829	14.636	13.4975	14.0851	13.8311	14.4728	13.5747	14.8459	15.1864	13.7709	12.6925	12.7811	14.6853	13.6554	14.5592	13.8358	13.437	14.8778	12.6583	12.2031	13.5019	13.236	13.7065	12.7882	13.2724	13.9417	12.9062	13.9379	14.3536	13.8951	12.9222
DBN1	14.1781	12.3804	13.656	13.1038	12.1961	12.8955	13.0492	14.1059	13.3462	13.8104	12.9861	12.0414	13.2854	12.8917	12.4914	14.0456	13.067	12.1559	13.4419	12.949	11.6478	12.8814	13.7476	13.6656	12.6897	14.4383	14.1166	13.3795	12.5265	12.5953	13.488	12.3324	13.3762	11.5669	12.9702	13.5903	13.2465	13.1217	12.2771	13.7956	12.9541	12.3572	12.1171	12.4356	12.9768	13.8235	12.6407	13.0488	11.7397
GSN	15.0964	15.698	13.1172	15.0005	16.0637	13.1004	14.0436	15.2567	14.2835	13.6924	14.7856	16.7091	13.7044	13.9464	14.7452	13.6574	13.5765	14.595	14.5498	14.0036	15.7501	13.5971	14.1466	13.4297	15.5443	13.6457	13.9673	13.4731	14.7651	16.1043	14.7645	15.0468	13.8631	13.7476	13.7544	14.1726	13.4186	14.9065	14.4485	14.3243	14.8203	14.2191	15.2426	14.8558	14.5132	13.7188	14.5606	13.8925	15.4237
PFN1	15.2933	14.3401	15.905	14.4303	14.2206	14.9042	14.8202	14.7591	14.9086	14.8787	14.1916	15.5471	15.7011	15.3604	14.6639	15.034	15.403	14.9801	15.3583	15.1144	15.5763	15.4422	15.1962	15.7144	15.8716	15.4002	16.1058	14.8129	15.5893	15.3984	15.8486	14.9346	15.506	14.8125	14.2012	14.8942	14.3987	16.1423	14.372	15.642	15.8411	14.0867	15.132	15.418	14.7402	16.5538	15.1766	14.3113	15.2724
CORO1A	10.355	11.2619	11.9725	10.3455	9.53526	10.5694	10.3052	12.2167	9.83055	10.4796	10.8735	11.967	11.4722	10.9554	10.3681	11.3445	10.5264	10.3614	10.4121	10.763	11.7955	13.2849	10.6009	12.3528	11.1057	10.4968	10.7452	11.6031	12.5106	11.5062	12.8176	11.2617	10.4617	10.8017	11.2449	11.4592	9.97365	12.1747	10.1073	13.7794	11.1976	10.4738	10.1929	11.7812	10.7127	11.7941	11.1857	10.6738	10.2477
TPM2	13.4367	13.8696	13.4052	11.5907	14.1514	11.2707	12.0043	11.1637	13.3103	14.2347	12.1936	11.5984	10.8123	14.4278	13.0779	11.9546	12.7684	12.154	12.5774	10.4056	11.8907	10.4394	12.6479	14.2022	12.8417	12.2404	10.9566	11.8023	15.9787	13.0438	12.7674	12.7473	13.1997	11.4536	11.8049	12.403	11.6465	12.1159	13.086	11.1853	13.7015	13.387	13.826	13.0223	13.8307	12.3392	11.1133	12.6225	13.3725
RLTPR	10.1543	11.5407	9.2331	9.92615	8.04879	8.22077	8.26933	8.29426	10.1292	8.27849	8.46576	8.42343	8.4896	10.5921	9.67431	8.83738	9.73162	9.40391	8.08232	9.85755	11.1746	9.92095	10.0201	10.8837	8.18847	8.08381	8.752	9.27607	9.40532	9.2437	9.54278	8.54723	9.7032	8.60713	10.0407	8.45313	7.88622	9.40362	9.31507	10.2505	8.1831	8.1073	8.9534	10.865	9.24193	10.4478	9.15864	8.26055	7.97607
MYL12A	15.0504	13.5399	14.4115	13.8021	14.1476	14.5497	13.9871	14.3756	13.117	14.3948	14.4053	14.2026	13.7498	14.7091	14.5905	13.2613	14.5613	14.5448	14.3667	13.5122	13.7957	13.902	14.8734	14.5404	14.796	13.8158	14.3778	14.5347	15.2416	14.9381	14.2752	14.7995	14.1497	14.9254	13.3418	14.3816	13.7823	14.0731	14.0032	13.7478	14.8012	13.2748	14.0528	14.8961	14.5015	14.449	14.4203	13.4273	14.738
DIAPH2	10.4256	9.93818	10.0952	10.2949	10.255	11.0178	10.596	10.5359	9.7116	10.0964	10.3231	9.30942	9.72047	10.2935	10.2722	10.6046	10.0559	10.5096	10.1889	10.3165	9.81724	10.8558	10.1355	11.7229	9.60386	9.37091	10.4525	10.6483	9.49069	10.4376	10.1211	10.7637	10.7024	10.6638	10.775	9.85792	9.66881	9.31764	10.1285	9.49668	10.1228	9.36698	9.19224	8.6314	9.37757	10.8983	10.6101	10.5093	10.179
ARPC1B	12.4629	12.5136	14.241	12.036	11.806	12.8006	14.1722	12.472	11.4387	13.6702	11.967	12.988	11.4003	13.5334	12.2313	13.6565	12.3704	13.8454	13.558	10.6033	14.1503	13.6875	12.8624	12.1379	13.214	12.3201	12.4268	14.5445	13.915	13.0005	14.6074	12.9961	12.2502	14.8249	11.6705	13.2637	13.5757	12.1213	12.0621	13.0265	13.9092	12.8083	12.5479	13.6016	13.6256	14.0577	12.0847	12.297	13.5795
WASF3	10.0374	11.2447	11.0305	10.4383	10.631	11.2023	10.469	9.57412	12.6547	8.95658	10.302	9.97583	9.84079	10.1711	9.17077	8.89173	9.43197	11.7564	9.32721	11.8174	10.0352	8.29743	10.8201	10.8921	9.94173	11.4153	11.2717	10.2839	9.11853	10.1693	9.97664	9.17289	10.2735	11.2892	10.8007	8.74664	9.29002	10.8398	9.77833	9.03648	10.3081	10.1916	10.9472	8.87136	10.1991	8.6755	8.74362	9.47154	10.5514
WIPF3	8.57526	8.36046	8.67232	9.13055	8.47843	8.61167	8.65933	7.98433	8.7543	9.20679	8.38528	8.3405	8.2251	8.61544	8.17557	8.40449	8.84468	7.95421	9.33602	9.28432	8.41719	9.69615	8.67331	8.35255	8.46751	8.40518	10.1233	8.87081	8.48941	9.23939	8.49929	8.26465	8.61348	8.17775	8.43062	8.20731	8.25181	8.32669	8.45586	8.29952	8.93987	7.98498	8.69482	8.00534	8.55182	8.48666	8.26318	8.82394	8.43122
ARPC5	14.1702	13.574	13.829	13.2381	14.53	14.3557	13.7094	14.9969	14.0554	14.1375	13.6074	13.6243	14.0453	14.2148	13.1645	13.7394	14.9014	13.653	14.2972	13.5829	13.6982	14.281	14.2296	13.8998	14.3656	15.5116	14.3068	14.5921	13.4647	13.9577	14.9037	13.1623	13.6985	14.6	12.7617	13.3007	13.8648	14.133	13.7276	13.2655	14.3981	13.4248	13.2536	13.0959	13.8251	14.7809	13.6636	13.7779	14.4637
CNN2	14.7743	13.0488	13.7173	12.2512	12.5337	13.0509	13.1877	12.2919	10.3496	13.8058	13.8718	12.22	14.077	13.2594	13.7355	11.8916	13.853	13.639	11.643	13.1676	13.5241	12.1013	13.3613	11.987	14.4717	13.5414	12.1253	12.5727	13.5666	12.5769	14.4755	12.8748	13.2912	12.7107	12.3637	13.2663	13.1124	12.2754	13.3454	12.7118	14.0973	13.9922	12.9634	13.2399	12.1648	12.3983	12.4897	12.8357	13.5358
RDX	10.8047	11.5649	12.5623	12.0893	12.6156	13.5281	13.6992	12.6104	13.3509	12.2759	12.2131	11.2104	12.368	12.6484	11.6325	12.1272	13.0783	13.0243	12.8212	13.8697	12.4982	13.2951	12.9222	12.2851	11.851	12.7308	12.946	12.7479	11.3183	11.9144	12.187	12.5171	11.9922	12.4435	13.7627	12.2597	12.615	12.0783	11.8873	11.5478	11.6479	12.6943	11.7527	13.0194	12.0407	11.1041	14.1361	12.3487	12.9514
SMTN	11.7725	12.5524	10.472	10.673	13.4499	11.5405	12.0542	10.7728	11.5174	11.4422	11.6088	13.4392	11.4898	11.6859	11.6741	11.9749	10.9354	11.4815	13.6036	12.3568	11.2074	9.73803	11.5806	11.7244	11.8262	12.7794	10.5837	11.7878	12.7072	10.9983	11.7346	11.5323	11.747	10.9326	11.4386	11.814	11.1845	10.5448	11.763	10.9233	11.3461	12.1749	11.3557	11.973	11.7487	13.3282	10.5941	10.2398	12.1974
ACTR3B	11.8423	13.3515	11.4321	11.9346	11.7302	11.6295	11.1681	10.0859	11.8579	11.5629	11.2209	10.4746	9.28022	11.2955	10.3828	11.8969	10.5891	10.8732	11.6414	8.91336	10.6477	10.8263	10.8235	11.787	10.5337	13.3348	11.7234	10.5197	9.91813	10.0306	11.1273	10.2269	12.7922	9.60921	10.0554	10.0667	9.79948	11.1785	9.15759	10.3274	10.3642	10.2136	10.8626	11.1105	10.5447	12.8268	11.4548	10.0456	10.5463
TAGLN2	16.0398	14.3887	15.8569	15.1214	15.3991	15.2402	15.2787	15.922	15.1245	14.8366	14.977	17.4802	15.5155	15.1144	15.8905	14.992	16.3329	15.5918	16.5668	14.2404	15.5723	15.4541	15.2433	16.1856	17.0933	16.2909	16.4371	16.6266	15.2774	15.4005	16.1147	16.0933	15.0527	16.3432	15.2793	16.643	16.0649	15.8611	14.9467	14.7351	15.8047	14.0916	15.6244	15.4318	14.8707	16.238	14.2858	15.569	15.695
ARPC2	14.89	12.8527	13.7476	13.4929	12.8777	14.5052	13.5052	13.5787	13.1018	13.4025	13.4528	14.2235	13.7569	13.7293	13.0622	14.0506	14.0785	13.4651	14.3694	13.503	13.4138	13.9384	13.65	13.7471	14.0511	13.8363	14.0521	14.2829	13.6496	14.2756	13.929	13.5652	13.8287	13.517	13.4319	13.7154	13.7948	13.4014	13.6819	14.1984	13.8188	14.4041	13.1638	13.6663	13.5825	14.1296	14.3719	14.1387	13.3051
RCSD1	9.55196	8.95003	10.5146	9.16728	14.1234	9.69209	9.90262	9.56965	8.7396	10.9491	9.37763	9.6771	9.88491	10.3122	9.61019	9.14051	11.1925	9.41806	10.0983	9.09043	10.2684	11.5369	9.70206	9.58748	13.0525	10.5208	11.9579	9.705	10.4463	9.83126	10.4509	10.0952	11.1199	9.91634	11.1505	10.0472	9.11809	10.6943	9.37125	11.8157	10.1942	9.94774	9.74255	10.2302	10.396	10.4248	10.2649	10.8499	11.3444
TNNI2	8.10118	10.1499	8.60498	10.2073	7.99196	8.85928	8.10115	7.85645	8.14155	7.97317	8.60358	8.84932	7.88879	8.58564	8.11354	7.92467	9.04307	8.48194	8.08232	7.97143	8.2814	8.16611	8.91136	8.24145	10.4681	8.15455	7.98217	10.5357	10.1501	8.60996	10.5122	8.23828	8.05759	8.5242	9.52079	8.19929	7.92592	8.39505	7.97138	8.32428	8.62759	8.2394	8.21982	9.66902	9.33347	8.14172	7.91397	8.46083	9.33467
DIAPH3	9.22353	10.8082	9.96498	9.3541	10.3917	10.7532	10.4833	12.1106	11.2702	10.3882	10.0872	10.1675	10.2525	10.3833	10.905	11.0054	11.2338	12.3052	10.1409	11.2544	11.6578	10.2444	10.7157	9.8214	9.62164	10.111	10.905	11.9676	9.99578	10.6345	10.8802	9.46754	9.80572	11.4125	10.6951	10.4696	10.1973	11.3069	10.2077	8.91905	9.46134	10.3065	10.9024	11.0067	10.1906	9.94928	10.313	11.6932	11.9099
ACTG2	12.4464	13.4702	9.14631	10.1552	15.205	8.98715	9.68278	9.21859	8.78301	15.367	14.0547	10.9356	10.4924	15.9082	11.6618	9.08655	12.9454	13.9032	10.4664	12.3974	8.89185	8.56507	10.1564	14.321	8.24034	10.0011	9.79096	8.34869	15.49	10.8192	9.69155	9.28308	16.2028	9.41373	10.5633	9.49922	8.35445	16.9581	14.1253	10.1508	9.87513	9.2882	13.6342	12.6466	13.7082	10.3159	10.6077	13.6207	14.0406
ACTN1	13.9694	15.004	10.6293	14.3135	14.2834	13.9073	15.005	14.571	13.4061	13.8592	13.9555	13.7469	14.7576	14.9855	14.1769	14.1128	15.4584	15.1958	14.4211	13.29	13.9114	13.3949	13.9452	13.7997	14.7255	14.1176	14.3792	14.6426	15.999	15.3286	14.1012	14.7006	14.8557	13.5822	14.2025	14.3471	14.6831	14.1795	15.1451	13.354	14.8806	15.7581	14.7684	14.2312	15.6515	14.3568	13.0212	14.2513	14.9395
XIRP1	8.50942	8.33532	8.37473	8.36294	7.97584	8.01874	8.58448	8.05378	8.15398	8.03225	7.9213	7.94948	8.52797	8.73	8.65761	8.43589	8.40747	8.77259	8.14626	8.98721	9.7448	8.71461	8.69328	8.24145	8.33071	8.03386	8.7185	8.68988	10.0211	8.75673	8.76756	8.85602	8.3167	8.44813	8.52127	10.8592	8.62248	9.45697	8.58077	8.50244	8.68336	8.32211	8.21982	9.3292	8.93761	8.17134	8.80141	8.80544	8.05026
TMOD1	10.5961	9.85143	9.67177	11.2125	10.5043	9.2596	11.1898	10.5075	10.7495	9.18302	9.96536	10.0547	9.91239	8.74015	9.49058	9.34739	8.92882	8.75956	11.1008	8.793	9.65474	8.54548	9.95596	9.45076	10.5549	9.92421	9.87133	9.9411	9.41886	10.8986	10.2291	8.53052	9.68692	11.2949	11.0833	9.35679	9.02862	10.2037	9.63696	9.46944	9.46389	10.4505	10.6213	10.189	8.73087	9.994	8.91035	9.4478	10.1398
CALD1	15.1324	14.8368	13.6199	13.639	15.3293	14.4267	13.9408	13.4257	13.1611	13.8181	14.5908	14.9139	13.6875	15.7146	13.9857	14.8382	12.9851	14.0601	13.3132	13.8348	14.0471	14.7643	13.8591	14.7677	13.7572	14.0065	13.487	12.2839	15.4446	13.4553	13.4956	15.0032	15.6856	12.6635	14.8894	13.3818	13.9389	13.6771	14.8119	13.3448	13.9047	15.5852	15.1374	14.9036	14.6382	14.2182	14.7001	14.3231	14.5221
LIMK2	12.3932	14.3508	11.3141	12.3543	12.9683	11.8398	13.3465	12.3272	12.3475	12.4984	13.1864	13.3353	12.0882	12.4994	12.6227	11.805	13.4727	13.587	13.6353	13.8136	12.6354	11.5893	13.3621	11.8002	12.2194	13.8039	12.1403	12.5045	13.7418	12.0112	12.8088	12.4493	12.4325	13.4549	12.981	12.7898	13.2871	13.3938	13.5952	12.67	11.9541	13.9097	12.8549	12.7154	13.3285	12.1097	12.3328	11.9427	14.0404
MYO9B	12.7286	13.2828	12.6966	14.4853	12.9192	12.6755	12.6673	13.3124	13.0059	12.3413	13.4054	13.5685	13.2553	12.3202	13.2826	12.9907	12.2456	13.0115	12.8018	12.5044	13.1797	13.3844	12.5403	12.822	12.3352	13.5547	12.2389	13.0033	12.5511	11.6925	12.3359	12.6419	12.3686	12.3851	13.1036	12.1815	12.2535	12.1567	12.0628	12.8625	12.0043	12.7169	13.0487	13.1729	12.5115	13.0981	13.0324	12.7161	13.001
MYLK4	8.07601	9.58825	8.21251	10.3004	9.60693	9.26921	8.96627	8.49258	9.3543	8.62085	9.58721	8.29433	8.59927	8.52236	8.5665	8.25982	8.33861	8.57476	8.81943	8.99059	8.61256	8.835	8.8917	8.45199	8.73862	9.34487	8.83971	8.62924	8.7116	9.50089	9.60975	8.14934	8.28815	8.52933	8.72711	8.32735	8.10396	9.74926	9.01854	8.32428	8.70992	8.39441	8.59641	8.44569	8.78306	8.10985	9.1057	8.39045	9.26241
CTTNBP2NL	11.9591	13.5154	10.8062	12.567	11.9665	12.8113	11.2472	12.1645	12.2475	11.4883	11.904	10.6762	11.6329	11.7283	11.8509	12.1481	11.2419	11.4957	11.2247	12.1617	11.8581	11.6541	12.1055	11.4342	11.5626	12.0532	12.01	11.8856	11.2686	11.4802	11.807	11.3942	11.2146	11.0796	12.2037	11.1859	11.1395	11.0115	12.2533	11.8039	12.0023	12.0471	11.5472	10.7983	11.9175	10.7772	12.5007	12.1993	11.5233
FBLIM1	15.0145	12.1499	12.7435	12.8186	13.2571	11.8512	13.7226	11.9113	12.4286	11.5381	13.6059	9.9012	12.7828	12.6314	12.8935	12.3139	12.5351	11.8992	13.6889	12.6157	11.6039	11.2854	12.3153	13.375	13.3848	13.7036	11.9331	11.0747	12.3426	10.6842	12.8115	11.4684	12.3769	10.9299	12.5714	12.4765	12.1886	12.6026	12.394	11.8507	13.5767	12.5241	12.5499	13.0468	12.5735	13.7191	13.0675	12.2023	11.8819
ZYX	13.6055	14.5331	14.6385	13.0477	14.7082	13.4998	13.3628	12.1538	11.2819	13.0377	13.1758	13.946	12.7857	14.0702	12.9665	12.8947	13.8125	13.1028	13.5055	12.3777	12.678	13.4866	13.0939	12.4277	13.4405	12.609	13.6062	13.2076	13.7846	13.4539	13.8191	13.8337	13.0791	13.804	13.0215	13.8653	13.6316	13.2314	13.3388	13.6536	13.6989	13.8982	13.7069	14.6508	13.6379	14.1161	12.0646	14.0585	13.8688
ACTB	19.2869	17.6152	19.163	17.5955	18.3361	18.318	18.2584	17.7662	17.1869	19.114	18.3002	17.9374	18.3887	17.9308	17.413	18.4791	18.6258	18.7048	18.9826	18.2096	18.4052	18.0075	18.1177	18.1394	18.5974	18.6995	19.144	17.272	18.6654	18.3266	18.7759	18.6267	18.2946	18.2559	17.2364	18.8503	18.8345	18.3005	18.2542	18.3164	19.5813	17.7535	18.1068	18.3507	18.1511	19.0775	17.1856	17.9123	17.5016
LIMK1	12.7503	11.9619	12.8635	11.5804	11.9743	12.3788	12.9738	10.6064	10.5138	11.5968	11.8787	12.5333	11.7098	11.95	11.4542	12.4232	10.7552	12.6334	13.6218	12.3977	11.9968	12.39	12.1924	11.886	13.2197	12.8933	12.1547	11.5844	12.4174	12.6551	12.3451	12.6832	12.156	13.0653	11.0201	11.8993	11.6407	11.2478	11.0569	12.276	13.1377	12.0114	11.2782	12.1779	11.7414	14.4297	12.1089	11.5257	11.6991
ANLN	11.5161	12.3413	12.4432	12.4266	12.2058	13.0462	12.8841	13.479	13.323	13.0625	12.2222	11.582	11.7774	12.4032	12.3087	12.8699	12.6127	14.0094	11.3097	13.1162	13.7235	12.2733	13.0764	12.047	11.554	12.9871	13.3676	12.849	12.4662	13.0169	12.1592	12.5018	12.0525	12.869	12.9562	11.7125	12.2734	12.0928	12.7395	10.6806	11.0952	12.8721	12.6584	11.9042	12.8038	11.6478	12.2299	13.2019	12.7826
ACTR3	14.4078	14.1539	15.2672	13.8867	14.0578	14.2442	13.6632	14.5865	13.9395	15.2096	13.8306	13.5564	13.5901	13.6943	13.3161	14.213	14.1844	13.8592	14.0527	14.3948	13.6706	14.7211	14.1397	13.8941	13.5414	14.0796	14.4031	14.2942	13.9092	14.1607	14.1978	13.6883	13.4362	14.9332	13.9815	14.1292	14.8428	14.3835	14.2105	14.1608	13.6534	13.9768	13.7976	13.3415	13.8378	13.6509	14.4075	14.1209	14.2031
FLNA	15.241	16.0983	16.3926	16.2015	17.185	15.7009	15.3744	13.9123	14.9416	16.1954	16.31	16.6641	17.0181	16.9496	16.6485	15.6363	15.9356	16.1696	14.5658	17.4738	14.9055	16.1322	15.6175	16.7481	14.6593	14.3948	13.6903	16.2313	16.6854	16.0474	15.0637	16.5768	15.7462	14.4956	16.4752	14.7044	15.9654	16.5778	16.4103	15.566	15.9161	16.4752	16.5887	16.7038	16.0101	15.5033	15.6912	15.1048	16.6148
PLS3	12.9616	13.3729	12.1247	13.5401	15.5428	13.5022	12.1613	14.1719	13.4685	14.4916	13.576	14.4771	12.8522	15.4292	13.3919	13.4644	13.5687	13.4781	11.4749	12.0745	12.7776	13.2718	13.1041	13.325	12.1337	12.233	13.5193	14.2744	14.1851	13.4628	12.7737	12.5222	12.8936	13.347	13.0735	13.2494	12.7972	12.6099	14.8123	11.9846	12.7134	14.4217	13.2633	13.1324	14.0992	12.6417	12.8311	12.966	14.1923
TMSB10	17.5427	15.1622	16.9846	15.4704	14.4086	16.6283	14.9806	14.8994	15.2572	15.9596	15.434	15.6071	16.7433	15.8349	14.9368	16.1978	16.3538	15.677	15.7783	16.3578	15.9113	16.0158	16.5001	17.2627	17.1324	16.8953	16.7166	15.94	16.4276	15.7699	17.2076	16.7655	17.2305	17.1228	14.1671	16.4319	16.1545	15.2637	15.0313	16.245	17.5119	14.8617	15.4001	16.1897	15.4809	18.7951	15.6679	15.8069	15.0567
TMSB15A	11.3161	10.5367	8.02085	10.0967	10.4731	11.1986	9.16118	8.69415	12.0414	10.5475	10.0035	8.44886	11.1591	9.9281	11.0801	11.0264	10.295	7.80936	9.29586	11.9359	7.82678	8.66487	10.447	12.6972	8.67244	12.8865	9.27564	11.166	8.98836	9.11406	9.42795	8.50764	9.4091	8.93791	9.3637	8.6442	8.43175	7.70926	10.5454	8.69674	8.62759	8.54655	8.72522	11.0632	9.5674	11.2372	10.7191	9.74193	9.39035
MYO1E	11.2446	12.854	12.0018	13.0891	12.5795	11.3952	12.0501	13.8093	12.131	12.279	12.02	12.2531	12.5079	12.592	12.3243	11.5335	12.0697	12.3366	11.5794	11.6083	11.8174	11.2278	11.5251	11.0202	12.198	12.1212	11.5829	11.3012	11.6739	11.7166	10.9607	12.2982	11.7867	12.1143	11.58	11.0828	12.1339	12.8794	12.8486	11.285	11.6172	12.8408	12.7364	12.1839	12.5596	11.2806	13.1745	12.1895	13.3097
TMSB15B	10.9581	10.4574	8.95284	10.0577	9.51811	10.9817	8.68421	8.60265	11.1392	9.78256	10.0746	9.48807	10.1987	9.91211	9.75895	10.6515	10.4271	9.29459	8.12606	10.0643	8.94287	8.20237	10.6009	11.663	9.11555	10.825	10.0295	10.7554	9.59787	9.35807	10.1178	8.5417	9.86411	10.1286	10.2295	8.13881	8.84735	10.5493	9.59711	8.23221	10.2058	9.26995	9.96032	9.88333	9.17725	11.002	9.88607	8.03269	10.631
MYO10	13.7461	14.6516	13.9095	15.0775	13.4599	12.8724	14.0149	13.6119	13.3343	13.6759	14.6274	13.0055	13.4535	12.5878	14.1894	14.5876	12.2095	13.2738	12.2638	12.4751	12.3333	13.4846	12.7869	13.2575	12.0047	12.0572	13.3036	13.2078	11.0011	12.0559	11.8727	13.6855	14.9984	12.9529	12.7205	10.9448	12.486	13.7827	13.4085	12.4651	12.0489	12.1128	13.0408	13.1294	14.0531	13.4005	13.7525	13.1993	12.8458
CORO1C	12.9461	13.2708	13.8626	12.7502	13.2018	13.3292	12.8565	14.1262	13.9461	13.3666	12.6139	12.6957	13.6421	13.5192	13.3717	12.5688	14.287	13.5338	12.1459	14.3806	13.2007	13.4464	13.4417	12.9751	12.5777	13.9459	13.1724	13.7337	12.7466	12.5235	13.074	13.3083	12.944	12.1314	12.8364	13.1017	12.6327	12.8984	13.0233	12.6149	12.3082	12.807	13.163	12.7302	13.5531	13.4123	14.3793	13.3154	12.8747
COTL1	12.6142	11.3462	14.6889	12.0499	12.6342	11.8269	11.2084	11.9365	12.5	13.4179	14.585	16.0333	13.4528	13.8404	12.8033	14.0245	14.0905	14.7545	11.6261	12.966	13.2961	14.2932	13.2014	13.669	12.624	11.6515	14.0763	13.3544	13.8194	13.0371	14.2032	12.2401	13.5113	13.1452	13.5734	12.5153	11.6493	14.0627	13.185	14.0353	13.8974	14.023	13.0771	15.1228	13.7099	11.8787	11.7437	13.2346	13.9859
MSN	14.4132	13.196	15.822	14.8631	15.296	14.7073	13.8365	13.3109	13.3054	15.6944	14.6604	16.3666	14.752	15.8748	15.2355	14.5382	14.7262	14.3008	13.2135	14.4962	13.9965	14.9574	14.1952	15.9072	15.0681	13.808	15.653	15.8419	14.8191	14.9084	14.106	14.0528	14.7763	13.5222	14.4757	14.4905	13.8617	14.6716	15.9358	14.8657	15.0594	15.1605	14.8786	15.6406	15.5082	14.7341	13.8554	15.3973	16.2978
FMNL2	12.2747	13.2062	11.5682	12.4497	12.0453	13.5827	12.5936	13.1989	12.454	11.9484	12.9541	10.2622	11.3203	11.885	11.5968	12.6348	11.7349	12.5847	12.3975	13.428	11.8965	12.6347	12.5962	12.8531	11.1985	12.312	12.8573	12.7164	11.1471	11.0017	10.8708	11.1982	12.1786	12.464	12.8849	11.131	10.8203	11.5872	12.6009	11.1824	10.4924	10.4387	11.9518	10.8392	12.1958	11.9694	12.9843	12.214	11.1035
FSCN1	14.9464	13.0901	14.4863	13.9597	14.0936	13.3889	14.3765	14.572	13.1604	14.3879	15.149	15.464	12.2912	12.9516	13.0229	15.0789	12.3116	14.8958	13.3009	11.7201	14.1366	11.3068	11.1262	13.3597	13.1576	14.6672	14.189	11.0033	13.3031	12.5141	14.2806	11.2536	13.4728	11.1662	11.9389	12.632	11.2186	11.9425	13.6286	12.1218	14.1247	13.6848	13.0666	12.6787	14.5219	13.8377	12.4213	13.3054	13.6292
MYO3B	9.15751	9.56094	7.70926	8.70178	8.62801	11.0076	7.8019	7.70926	10.4162	9.73538	10.5949	8.78616	8.00212	9.73219	7.98592	9.63185	8.15166	8.02523	7.89618	7.80847	8.09797	8.835	10.3596	9.36195	8.03562	7.81766	8.42503	8.02054	8.74201	8.2541	8.33554	8.10319	8.52769	8.59782	10.5208	8.08956	8.29254	10.2349	9.41023	8.01229	8.78987	9.37877	9.89287	7.87163	9.3316	7.94104	7.80087	8.10497	8.89473
SYNPO2L	8.01946	8.0726	7.9003	8.10205	7.8427	7.97741	7.91627	7.70926	7.94432	7.79282	8.28025	7.70926	7.85588	7.94683	8.08578	7.96404	7.79808	7.90934	8.31099	7.95203	8.04102	7.97376	8.73189	7.95927	7.94028	7.89693	7.92078	7.80328	8.21562	7.94424	7.70926	8.09075	7.91775	8.03458	8.04229	7.97856	7.70926	7.80525	7.94642	7.83316	7.85971	7.98498	8.07122	7.95711	7.88181	7.87324	7.91397	7.99608	7.93689
TNNC1	7.90568	8.11522	7.86528	7.83382	7.8427	7.70926	7.8019	8.49915	7.89142	7.87631	8.18171	10.0465	7.85588	7.9218	7.81397	8.67	9.47145	8.33749	8.12606	7.90756	8.06105	7.89642	9.32458	7.80386	7.70926	7.81766	7.83146	7.91935	9.42557	8.2884	8.07273	7.80803	7.80257	8.35585	8.70351	7.94684	7.88622	7.90112	8.51361	7.95683	8.06138	10.1637	8.23366	7.84186	9.17079	8.07515	7.8388	7.90281	7.99924
MYO1H	8.18854	8.87623	7.97923	8.10205	8.09725	7.97741	7.8019	7.81336	7.89142	8.45312	7.98284	8.64469	8.01982	8.24848	8.19812	7.84558	8.53136	8.30572	7.97342	7.88103	8.55299	7.9384	8.5538	7.97648	8.08584	9.84061	8.03198	7.91935	8.04779	7.79816	8.51369	7.70926	8.82423	8.57887	8.40742	7.79915	7.92592	8.88681	7.91847	8.01229	8.22786	7.9445	9.0944	7.9188	8.10363	8.36	8.16548	8.05492	8.8314
MYL4	7.94973	8.00619	7.81961	7.70926	7.95867	7.86422	7.95411	7.88949	7.81448	7.896	7.83176	7.90547	7.85588	7.94683	7.89053	7.90197	7.83484	7.80936	8.20175	7.88103	8.17742	7.89642	8.34356	7.92063	7.70926	7.97448	7.83146	7.87205	8.08753	7.88697	8.01945	7.92994	8.00385	8.15878	7.86952	7.88894	7.83443	7.90112	7.88612	8.05895	7.81567	8.04157	7.93534	8.01974	7.90215	7.99298	7.95139	7.85923	7.95066
ACTN2	8.29492	11.6324	7.81961	9.44625	7.80363	8.30546	8.20577	8.09768	8.1155	8.34066	7.98284	8.10078	7.96299	8.06116	7.94318	8.19858	8.6762	7.8508	8.8817	8.24959	8.23211	9.13684	8.19797	10.2848	8.16983	8.23748	10.0033	8.36844	7.87882	8.72143	7.99949	9.26761	8.00385	7.99114	12.127	7.79915	9.38047	9.06041	9.71768	7.88443	7.81567	7.92933	7.88024	7.9188	8.25203	8.48666	8.18322	7.90281	8.37259
FMN2	7.8482	7.8144	7.81961	7.95814	8.11929	7.86422	7.70926	7.70926	10.6626	7.82742	7.70926	7.70926	7.85588	7.94683	7.94318	8.05609	8.87558	7.8508	7.89618	7.93093	7.70926	7.84165	8.25735	7.92063	8.18847	7.81766	7.70926	8.00611	7.80719	7.97562	7.86458	8.0362	8.1147	7.70926	8.59742	7.97856	7.70926	7.94416	7.94642	7.70926	8.0279	8.51454	7.93534	7.9188	7.88181	7.99298	9.83361	7.83173	7.97607
TNNC2	8.2445	8.14125	8.05745	8.12109	7.95867	7.70926	7.91627	8.23724	8.35264	7.99827	8.29291	7.94948	7.81296	7.94683	8.00495	8.09382	8.52221	7.97378	8.40244	7.70926	8.1917	8.05879	8.28464	7.87305	7.89795	8.28924	7.92078	7.80328	8.85435	8.3392	7.99949	7.92994	8.08151	8.08464	8.0157	7.86489	7.92592	7.92373	7.70926	7.83316	7.92193	8.91957	8.06107	7.84186	8.11285	8.10985	8.05129	8.17372	8.0407
MYO18B	7.8482	7.70926	7.70926	7.70926	7.80363	7.70926	8.00176	7.98433	7.85803	8.07257	7.88244	7.84806	7.70926	7.89337	7.70926	7.87618	7.92664	7.70926	7.70926	7.70926	8.32658	7.84165	7.95975	7.70926	7.70926	7.81766	7.70926	7.80328	8.01841	8.40266	8.26608	7.70926	7.70926	8.35585	7.80182	7.83636	7.92592	7.70926	7.82116	7.98597	8.206	7.89531	7.79479	10.6384	7.83131	8.37968	7.70926	7.70926	7.70926
MYH15	8.1248	8.91382	7.97923	8.17345	7.97584	7.899	8.02957	7.81336	8.05745	7.98601	7.70926	8.27806	8.00212	7.89337	7.96545	8.41723	7.86304	7.90934	8.21886	8.23147	7.87542	8.23606	8.18732	8.69567	7.70926	8.44461	8.42503	8.03432	7.84773	7.94424	8.36293	7.80803	7.89577	8.09613	8.18807	7.94684	7.88622	8.37533	7.98301	7.88443	7.85971	7.85341	8.03982	7.70926	7.83131	8.81843	8.7094	8.00879	8.03084
MYO3A	9.09331	7.70926	7.70926	8.48778	7.87265	7.81886	7.89444	8.26651	11.6782	8.90834	10.677	7.90547	7.81296	7.8156	10.5122	8.05609	8.77967	7.70926	7.70926	9.71539	7.70926	7.70926	8.16526	7.84302	8.24034	7.81766	7.83146	10.4093	8.23384	8.39715	8.95189	8.29789	7.87081	8.55944	10.053	8.13881	8.10396	9.64076	9.74274	7.83316	7.70926	8.48958	8.22679	7.70926	8.29081	7.70926	8.84248	7.70926	8.24063
ACTC1	7.90568	7.89129	7.86528	7.70926	8.23191	8.01874	7.70926	7.94184	7.94432	7.896	8.00886	7.90547	7.94093	8.48858	7.81397	8.08167	8.01639	7.90934	7.93811	7.93093	7.70926	7.84165	8.11746	9.56355	7.70926	8.12773	8.30385	7.70926	8.06155	8.295	8.17344	8.16013	8.91537	8.08464	8.06687	8.41572	7.70926	8.11522	7.98301	8.01229	7.89348	7.9972	7.8302	8.03348	8.97466	7.70926	7.86788	7.8824	8.61966
TMOD4	8.18854	7.70926	8.21251	7.95814	7.70926	7.92831	7.89444	7.96398	7.81448	7.82742	7.88244	8.01914	7.81296	7.8156	7.94318	7.80567	7.88681	7.80936	7.84148	8.05219	7.97176	7.84165	7.854	8.03631	7.70926	8.06795	8.05416	7.70926	7.80719	8.00364	7.81912	7.70926	7.80257	7.97507	7.86952	7.92925	7.70926	7.87545	7.97138	7.83316	7.92193	7.70926	7.79479	7.9188	7.85872	7.94104	7.8388	8.14924	7.8703
MYO1A	7.70926	7.70926	7.70926	7.70926	7.8427	7.86422	7.86966	8.19534	8.08762	8.01003	7.83176	8.42343	7.94093	7.9218	7.81397	7.80567	7.83484	7.70926	7.70926	7.84954	7.9127	8.69835	7.8865	7.97648	7.70926	7.86253	7.83146	7.91935	8.21562	7.86319	7.95467	7.88027	7.70926	7.97507	7.70926	7.99308	7.70926	7.87545	7.86747	8.03647	7.81567	7.85341	7.85735	7.84186	7.85872	7.70926	7.95139	7.79587	7.88929
MYOT	7.90568	7.96652	7.95577	7.92487	8.56676	8.15943	7.8019	8.02103	7.98726	7.95966	7.70926	8.24396	7.91652	7.9218	7.8573	8.04254	7.79808	7.70926	7.84148	7.95203	7.9127	7.70926	7.854	8.02244	7.70926	7.81766	7.95343	7.91935	7.80719	8.04121	7.92881	7.90668	7.84119	8.03458	7.86952	7.86489	7.70926	7.98039	7.7884	7.92373	7.81567	8.42301	7.97936	7.87163	7.90215	7.70926	7.96807	7.8824	8.05956
MYL3	8.01946	7.70926	7.81961	7.83382	7.80363	7.81886	7.89444	7.70926	7.70926	7.87631	7.83176	8.04859	7.91652	7.89337	7.89053	7.94519	7.86304	7.80936	7.93811	7.70926	7.70926	7.89642	8.10458	7.80386	7.84274	7.86253	7.70926	7.80328	7.80719	7.88697	7.86458	7.92994	7.91775	7.89735	7.84013	7.91012	8.06251	7.70926	8.04428	7.83316	7.70926	8.00892	7.9186	7.70926	7.83131	7.70926	7.70926	7.70926	7.84875
TNNT3	7.70926	7.94416	7.70926	8.18959	7.70926	7.81886	7.70926	7.81336	7.89142	8.41142	7.95403	7.84806	7.85588	7.94683	7.81397	8.02841	8.22447	7.70926	7.70926	7.70926	7.70926	7.70926	8.18732	8.1513	7.70926	7.70926	7.95343	7.70926	8.03344	7.83496	7.86458	7.70926	7.80257	7.70926	7.70926	7.86489	7.92592	7.80525	7.88612	8.45482	7.70926	7.9445	7.8302	7.87163	7.70926	7.70926	7.80087	7.70926	8.11077
FSCN3	7.8482	8.05721	7.9298	7.95814	7.8427	7.899	7.89444	7.91733	7.91955	7.85395	7.83176	7.70926	7.81296	7.89337	7.89053	7.70926	7.83484	7.88257	7.70926	7.80847	7.94411	7.84165	7.70926	8.09818	7.70926	8.08381	8.07498	7.93936	7.80719	7.86319	7.81912	7.88027	7.84119	7.89735	7.84013	7.86489	7.70926	7.80525	7.7884	7.83316	7.89348	7.82698	7.85735	7.89672	7.79558	8.19911	7.86788	8.00879	7.95066
ACTN3	7.70926	7.85792	7.86528	7.95814	7.97584	7.81886	7.89444	7.81336	7.98726	7.99827	8.14934	7.70926	7.70926	7.8156	7.96545	7.94519	7.92664	7.8508	7.93811	7.70926	7.70926	7.9384	7.93797	8.17079	8.08584	7.86253	7.70926	7.87205	8.00261	7.94424	7.95467	7.70926	7.87081	7.84231	7.86952	7.83636	7.70926	7.70926	7.82116	7.83316	7.81567	7.95873	7.8302	7.9188	7.70926	7.70926	7.8388	7.70926	7.84875
ACTL8	7.70926	7.94416	8.18817	8.45868	8.45024	8.1461	7.91627	7.70926	9.18373	7.98601	8.03277	7.70926	7.91652	8.24848	8.31544	7.87618	9.60514	8.61725	7.70926	12.663	9.85199	8.25208	11.9256	8.70404	8.13	7.70926	9.59835	7.8972	9.8705	8.91832	9.51442	9.46754	8.42476	7.95795	8.17919	8.86716	8.83483	8.68367	8.07099	8.86073	12.9462	7.82698	8.57679	8.22866	8.71048	11.0001	8.52792	8.04399	8.57503
MYOZ2	7.70926	7.8144	7.70926	7.83382	8.12987	7.81886	7.84025	7.70926	7.91955	7.87631	7.88244	7.70926	7.70926	7.70926	7.70926	7.80567	7.70926	7.90934	7.93811	7.70926	7.70926	8.12659	7.81163	7.84302	7.70926	7.81766	8.03198	7.8422	7.70926	7.79816	7.70926	7.90668	8.06975	7.80336	7.86952	7.86489	7.70926	7.80525	7.82116	7.70926	7.70926	7.79251	7.9186	7.80304	7.79558	7.70926	7.86788	7.90281	7.8703
TNNT2	8.74538	8.21107	7.9298	8.3026	7.70926	8.5733	7.70926	8.55569	7.94432	8.10877	7.70926	9.47953	7.81296	7.94683	7.94318	8.06911	8.10526	8.05525	8.03256	7.70926	8.38842	7.89642	9.875	8.54381	8.3022	8.51032	8.25268	8.08435	10.1335	7.97562	8.61369	8.17065	8.82423	9.80729	8.50609	7.86489	8.6144	7.90112	8.15518	7.98597	8.25895	8.05175	8.20557	7.9188	8.0316	9.77247	7.91397	8.29277	8.05026
TNNI3	7.70926	8.95398	9.54496	8.28974	7.92012	7.81886	7.70926	8.65769	8.02435	7.70926	8.56316	7.94948	8.08218	7.70926	7.8573	7.87618	8.55817	7.70926	7.89618	10.4035	7.82678	7.84165	8.30211	7.84302	7.70926	7.70926	7.70926	7.8422	7.84773	7.70926	7.70926	8.72429	7.84119	7.84231	7.70926	7.70926	8.39976	7.70926	8.44779	7.88443	9.19268	7.79251	7.70926	7.80304	7.92053	8.46996	7.70926	7.70926	7.70926
MYLPF	7.94973	8.21107	7.70926	8.3026	7.8427	8.08793	7.89444	8.57363	7.94432	7.85395	7.70926	8.01914	7.88879	7.70926	7.94318	8.04254	7.70926	7.70926	8.10481	7.80847	7.99673	7.70926	7.91387	8.14121	7.70926	7.86253	7.70926	7.8422	8.04779	7.83496	7.81912	7.70926	7.70926	7.80336	7.89428	7.79915	7.70926	7.90112	7.94642	7.98597	7.96961	7.82698	7.85735	7.80304	7.9679	8.3186	7.8388	7.9382	7.93689
MYH13	7.70926	7.70926	7.70926	7.70926	7.80363	7.70926	7.70926	7.81336	7.70926	7.70926	7.70926	7.84806	7.70926	7.70926	7.8573	7.84558	7.88681	7.80936	7.70926	7.70926	7.70926	7.70926	8.03237	7.70926	7.70926	7.70926	7.70926	8.00611	7.90501	7.70926	7.70926	7.88027	7.89577	7.80336	7.80182	7.83636	7.70926	7.90112	7.88612	7.83316	7.89348	7.91304	7.93534	7.89672	7.70926	7.70926	7.80087	7.79587	7.82316
MYH1	7.8482	7.8144	7.70926	7.70926	7.70926	7.70926	7.70926	7.70926	7.70926	7.70926	7.70926	7.70926	7.70926	7.70926	7.70926	7.92467	7.92664	7.70926	7.70926	7.80847	7.70926	7.70926	7.93797	7.70926	7.70926	7.70926	7.70926	7.70926	7.80719	7.70926	7.70926	7.70926	7.70926	7.70926	7.80182	7.70926	7.70926	7.70926	8.28696	7.70926	7.85971	7.82698	7.8302	7.70926	7.70926	7.70926	7.8388	7.70926	7.78981
VIL1	7.70926	8.5134	7.70926	7.70926	7.70926	7.70926	8.31243	7.85645	7.70926	7.85395	8.52049	8.16784	7.70926	7.70926	7.70926	7.70926	8.01639	7.70926	7.70926	7.70926	7.70926	7.70926	7.81163	7.84302	7.70926	7.81766	7.70926	7.8422	10.3391	8.19397	7.70926	7.84892	7.70926	7.84231	7.89428	7.79915	7.70926	7.70926	7.7884	7.70926	7.70926	7.79251	8.21275	7.70926	7.83131	8.10985	7.70926	7.79587	7.78981
MYH8	7.70926	7.8144	7.70926	7.70926	7.70926	7.70926	7.70926	7.70926	7.81448	7.70926	7.70926	7.70926	7.81296	7.8156	7.91853	7.70926	7.79808	7.80936	7.70926	7.80847	7.70926	7.70926	7.91387	7.80386	7.70926	7.70926	7.95343	7.70926	7.84773	7.70926	7.70926	7.88027	7.80257	7.80336	7.70926	7.79915	7.92592	7.70926	7.84629	7.70926	7.85971	7.85341	7.70926	7.70926	7.70926	7.70926	7.8388	7.70926	7.82316
MYH4	7.70926	7.70926	7.70926	7.70926	7.70926	7.70926	7.8019	7.70926	7.81448	7.70926	7.70926	7.70926	7.70926	7.70926	7.94318	7.84558	7.86304	7.70926	7.70926	7.70926	7.70926	7.70926	8.09125	7.70926	7.70926	7.70926	7.70926	7.70926	7.84773	7.70926	7.70926	7.84892	7.80257	7.80336	7.70926	7.86489	7.92592	7.84498	8.00487	7.70926	7.70926	7.85341	7.88024	7.70926	7.70926	7.70926	7.70926	7.70926	7.70926
LMOD2	7.70926	7.8144	7.70926	7.83382	7.87265	7.70926	7.8019	7.85645	7.70926	7.79282	7.70926	7.70926	7.70926	7.8156	7.70926	7.80567	7.70926	7.70926	7.84148	7.70926	7.70926	7.70926	8.24792	7.87305	7.70926	7.81766	7.70926	7.70926	7.70926	7.83496	7.70926	7.70926	7.70926	7.80336	7.70926	7.70926	7.70926	7.80525	7.70926	7.70926	7.70926	7.79251	7.70926	7.70926	7.70926	7.70926	7.8388	7.83173	7.84875
MYL7	8.07601	8.04109	7.70926	8.12109	7.70926	7.70926	7.70926	7.85645	7.70926	7.70926	7.70926	7.70926	7.70926	7.8156	8.38967	7.99805	7.83484	7.80936	7.70926	7.70926	7.70926	7.70926	7.70926	7.80386	7.70926	8.03386	7.70926	7.70926	7.80719	7.70926	7.70926	7.70926	8.38872	7.80336	7.70926	7.99308	7.70926	7.70926	7.70926	7.70926	7.9904	8.1073	7.79479	7.80304	7.70926	8.70099	7.70926	7.70926	7.70926
MYH2	7.98682	7.70926	7.70926	7.83382	7.70926	7.70926	7.70926	7.70926	7.70926	7.70926	7.70926	7.70926	7.70926	7.8156	7.81397	7.92467	7.88681	7.70926	7.70926	7.70926	7.70926	7.70926	7.70926	7.80386	7.70926	7.70926	7.70926	7.70926	7.70926	7.70926	7.70926	7.84892	7.89577	7.80336	7.86952	7.70926	7.70926	7.80525	8.20732	7.70926	7.92193	7.85341	7.70926	7.70926	7.70926	7.94104	7.70926	7.70926	7.78981
CAPZA3	7.70926	8.12844	7.70926	7.95814	8.30202	7.70926	8.15188	7.70926	7.89142	7.70926	7.70926	7.70926	7.81296	7.8156	8.00495	7.70926	7.70926	7.70926	8.08232	7.90756	7.82678	7.70926	7.70926	8.23316	7.89795	8.66166	8.05416	7.70926	7.87882	7.70926	7.70926	7.70926	8.05759	7.70926	7.70926	7.79915	7.70926	8.18708	7.70926	7.70926	7.92193	7.70926	7.9186	7.70926	7.79558	8.39876	7.70926	7.70926	7.70926
MYH6	7.70926	7.98707	7.70926	7.70926	8.14018	7.70926	7.70926	7.81336	7.81448	7.94537	7.70926	7.84806	7.70926	7.70926	7.70926	7.80567	7.83484	7.70926	7.84148	7.70926	8.14742	7.84165	7.70926	7.92063	7.70926	7.70926	7.70926	7.70926	7.90501	7.86319	8.07273	7.70926	7.70926	7.80336	7.84013	7.88894	7.70926	8.01228	7.70926	7.95683	7.70926	8.02019	7.70926	7.87163	7.90215	7.87324	7.89239	7.70926	7.70926
MYL2	7.8482	7.70926	7.70926	7.83382	7.70926	7.70926	7.70926	7.70926	7.70926	7.9138	7.70926	7.70926	7.70926	7.70926	7.70926	7.70926	8.57553	7.70926	7.70926	7.70926	7.70926	7.70926	8.46675	7.70926	7.70926	7.70926	7.70926	7.70926	8.23384	7.79816	7.70926	7.80803	7.80257	7.70926	7.89428	7.79915	7.70926	7.80525	7.82116	7.70926	7.85971	7.85341	7.8302	7.70926	7.70926	7.70926	7.70926	7.70926	8.21616
MYH7	8.16831	7.85792	7.70926	7.70926	9.47912	7.70926	7.84025	7.70926	7.85803	8.17256	7.70926	8.24396	7.85588	7.89337	7.8573	7.80567	7.79808	7.99199	7.84148	7.80847	8.04102	7.9384	7.70926	7.80386	7.70926	7.86253	7.70926	7.70926	7.98588	8.00364	7.81912	7.80803	7.70926	7.80336	8.08983	7.70926	7.70926	8.6386	7.88612	7.92373	7.70926	9.1015	7.70926	7.84186	8.04286	7.70926	7.70926	7.70926	7.88929
XIRP2	7.94973	7.70926	7.70926	7.83382	7.70926	7.70926	7.86966	7.81336	7.70926	7.70926	7.88244	7.70926	7.70926	7.70926	7.70926	7.70926	7.94402	7.70926	7.70926	8.12877	7.70926	7.70926	7.81163	7.80386	7.70926	7.70926	7.70926	7.70926	7.70926	7.70926	7.70926	7.80803	7.98878	8.69063	7.80182	7.70926	7.83443	7.70926	7.82116	7.70926	7.81567	7.79251	7.70926	7.70926	7.70926	7.87324	7.70926	7.70926	7.78981
MYH16	7.70926	7.8144	7.86528	7.88536	7.70926	7.70926	7.70926	7.98433	7.70926	7.87631	7.88244	7.90547	7.85588	7.85962	7.81397	7.70926	7.70926	7.97378	7.84148	7.70926	7.97176	7.70926	8.01586	7.70926	7.89795	7.70926	7.70926	8.00611	7.70926	7.86319	7.81912	7.80803	7.84119	7.84231	7.89428	7.70926	7.70926	7.80525	7.70926	7.70926	7.70926	8.00892	8.18338	7.97417	7.70926	7.70926	7.70926	7.70926	7.82316
KLHL1	7.70926	7.70926	7.70926	8.03819	7.70926	7.70926	7.84025	7.70926	7.70926	7.70926	7.70926	7.70926	7.70926	7.70926	7.70926	7.70926	7.70926	7.70926	7.70926	7.90756	7.70926	7.70926	7.70926	7.70926	7.70926	7.70926	7.70926	7.70926	7.70926	7.70926	7.70926	7.70926	7.70926	8.03458	7.70926	7.70926	7.70926	7.70926	7.70926	7.70926	7.81567	7.79251	7.70926	7.70926	7.70926	7.70926	7.70926	7.79587	7.78981
ACTL7B	7.70926	7.70926	7.70926	7.70926	7.70926	7.70926	7.70926	7.81336	7.70926	7.70926	7.70926	7.70926	7.70926	7.8156	7.81397	7.70926	7.70926	7.70926	7.70926	7.70926	7.70926	7.70926	7.70926	7.80386	7.70926	7.70926	7.70926	7.70926	7.70926	7.70926	7.70926	7.70926	7.70926	7.84231	7.70926	7.79915	7.70926	7.70926	7.70926	7.70926	7.70926	7.70926	7.70926	7.84186	7.70926	7.70926	7.70926	7.70926	7.70926
ACTL7A	7.70926	7.70926	7.70926	7.70926	7.70926	7.70926	7.8019	7.70926	7.70926	7.70926	7.70926	7.70926	7.70926	7.70926	7.70926	7.70926	7.70926	7.70926	7.70926	7.70926	7.82678	7.70926	7.70926	7.70926	7.70926	7.70926	7.70926	7.70926	7.70926	7.70926	7.70926	7.70926	7.70926	7.70926	7.70926	7.70926	7.70926	7.70926	7.70926	7.70926	7.70926	7.70926	7.70926	7.70926	7.70926	7.70926	7.80087	7.79587	7.70926
ACTL6B	7.70926	7.85792	7.70926	7.83382	7.70926	7.70926	7.70926	7.70926	11.3967	7.70926	7.70926	7.70926	7.70926	7.8156	7.70926	7.70926	7.70926	7.70926	7.70926	7.70926	7.70926	7.70926	7.70926	7.70926	7.70926	7.70926	7.70926	7.70926	7.70926	7.70926	7.70926	7.70926	7.70926	7.80336	7.70926	7.70926	7.70926	7.80525	7.70926	7.70926	7.70926	7.70926	7.70926	7.70926	7.70926	7.70926	7.70926	7.70926	7.70926
MYL1	7.70926	7.70926	7.70926	7.70926	7.70926	7.70926	7.70926	7.70926	7.70926	7.70926	7.70926	7.70926	7.70926	7.70926	7.70926	7.80567	7.70926	7.70926	7.70926	7.70926	7.70926	7.70926	7.70926	7.70926	7.70926	7.70926	7.70926	7.70926	7.80719	7.70926	7.70926	7.70926	7.70926	7.70926	7.70926	7.70926	7.70926	7.70926	7.70926	7.70926	7.70926	7.70926	7.93534	7.70926	7.70926	7.70926	7.80087	7.9382	7.70926
PFN3	7.70926	7.70926	7.70926	7.70926	7.70926	7.70926	7.70926	7.70926	7.70926	7.70926	7.70926	7.70926	7.70926	7.70926	7.70926	7.70926	7.70926	7.70926	7.70926	7.70926	7.70926	7.70926	7.70926	7.70926	7.70926	7.70926	7.70926	7.70926	7.70926	7.70926	7.70926	7.70926	7.70926	7.70926	7.70926	7.70926	7.70926	7.70926	7.70926	7.70926	7.70926	7.70926	7.70926	7.70926	7.70926	7.70926	7.70926	7.70926	7.70926
TMSB4Y	7.70926	7.70926	7.70926	7.70926	7.70926	7.70926	7.70926	7.70926	7.81448	7.70926	7.70926	7.70926	7.70926	7.70926	7.70926	7.70926	7.70926	7.70926	7.70926	7.70926	7.70926	7.70926	7.70926	7.70926	7.70926	7.70926	7.70926	7.70926	7.80719	7.70926	7.70926	7.70926	7.70926	7.70926	7.70926	7.70926	7.70926	7.70926	7.70926	7.70926	7.70926	7.70926	7.70926	7.70926	7.70926	7.70926	7.70926	7.70926	7.70926
ACTL9	7.70926	7.70926	7.70926	7.70926	7.70926	7.70926	7.70926	7.70926	7.70926	7.70926	7.70926	7.70926	7.70926	7.70926	7.70926	7.70926	7.70926	7.70926	7.70926	7.70926	7.70926	7.70926	7.70926	7.70926	7.70926	7.70926	7.70926	7.70926	7.70926	7.70926	7.70926	7.70926	7.70926	7.70926	7.70926	7.70926	7.70926	7.70926	7.70926	7.70926	7.70926	7.70926	7.70926	7.70926	7.70926	7.70926	7.70926	7.70926	7.70926
ACTRT2	7.70926	7.70926	7.70926	7.70926	7.70926	7.70926	7.70926	7.70926	7.70926	7.70926	7.70926	7.70926	7.70926	7.70926	7.70926	7.70926	7.70926	7.70926	7.70926	7.70926	7.70926	7.70926	7.70926	7.70926	7.70926	7.70926	7.70926	7.70926	7.70926	7.70926	7.70926	7.70926	7.70926	7.70926	7.70926	7.70926	7.70926	7.70926	7.70926	7.70926	7.70926	7.70926	7.70926	7.70926	7.70926	7.70926	7.70926	7.70926	7.70926
[truncated: 785 more columns]
