# Supplementary material for: The actin cytoskeletal architecture of estrogen receptor positive breast cancer cells suppresses invasion
Source: Nat Commun. 2018 Jul 30;9:2980. doi: 10.1038/s41467-018-05367-2 (PMC6065369; doi:10.1038/s41467-018-05367-2)
Supplement: Supplementary file 9 — Supplementary Data 6 [file 41467_2018_5367_MOESM9_ESM.xlsx]

## Sheet: Table 6
Correlation analysis between expression of ESR1 and actin regulators
Genes	Pearson's Correlation
ESR1	1
EVL	0.662508
MYO5C	0.629289
ABLIM3	0.60217
LIMA1	0.585249
SSH3	0.570012
LRRFIP1	0.569428
TENC1	0.549026
NEBL	0.541589
CRIPAK	0.526036
FLNB	0.523763
MYO6	0.510502
MYLIP	0.486984
FMN1	0.477825
MYL5	0.472393
FSCN2	0.470415
ACTR8	0.436362
CORO2A	0.427689
ACTR10	0.419635
TWF1	0.411627
WASL	0.401796
MYO15A	0.373828
CYFIP2	0.367411
LRRC49	0.363565
EZR	0.357727
MYO15B	0.349732
DSTN	0.327684
WIPF2	0.326843
TNNT1	0.326767
KLHL3	0.323532
VILL	0.314589
CD2AP	0.3023
SYNPO2	0.290581
WHAMM	0.28374
MYH7B	0.275624
PLS1	0.268665
KLHL20	0.265771
MYO1C	0.264226
DAAM1	0.26391
PFN4	0.252821
CAPZA2	0.251839
EHD2	0.245154
DFNB31	0.244945
ESPN	0.23726
LDB3	0.230262
SPIRE1	0.218522
CORO6	0.21405
PDLIM5	0.213469
CORO1B	0.211632
MYH10	0.207556
KLHL5	0.201262
CORO7	0.198686
KLHL22	0.198663
TMOD3	0.19332
CTTN	0.174242
COBLL1	0.167461
C15orf38	0.1668
PARVA	0.162662
ACTR6	0.162183
MYO1D	0.159911
ARPC3	0.157346
ROCK1	0.151216
WDR1	0.150821
TLN2	0.150055
MYO9A	0.149445
TNS1	0.147306
CYFIP1	0.141352
ABLIM2	0.139537
SCIN	0.137001
MYH11	0.136257
DBNL	0.134064
MYL6	0.133436
AVIL	0.130766
KLHL4	0.126822
LMOD1	0.125776
ACTR5	0.121487
TNS3	0.115639
PDLIM1	0.113388
PLEC	0.112132
ACTR1B	0.108339
PXN	0.107542
SPIRE2	0.105437
ACTR1A	0.0993204
SSH1	0.0992596
KPTN	0.0964386
MYO5B	0.0904569
SSH2	0.0856082
FNBP1L	0.076479
MYO5A	0.0744554
PALLD	0.0701903
LRRCC1	0.0658188
LMOD3	0.0619014
PHACTR4	0.0616105
MYH14	0.0610915
FILIP1	0.0592077
ACTG1	0.0540254
CORO2B	0.0536051
COBL	0.0514264
TPM3	0.0510782
LRRC45	0.0489784
CAPZB	0.0483767
MYL6B	0.0365879
MYOM1	0.0236118
KLHL17	0.0184702
MYO19	0.00812935
MYO16	0.00746852
MYL12B	0.00534936
BCAR1	0.00377389
PHACTR3	0.000287679
FHOD1	-0.00192264
MYOM2	-0.0085853
FMNL3	-0.00970625
PHACTR1	-0.0126376
DAAM2	-0.0131925
TTN	-0.0132887
MYO18A	-0.0135071
TPM1	-0.0141168
CAPZA1	-0.018593
CNN1	-0.026616
MYH3	-0.036049
KLHL2	-0.0507331
INF2	-0.0540812
CFL2	-0.0551696
ARPC1A	-0.0563624
FLNC	-0.0594887
SYNPO	-0.0607525
WASF2	-0.0643718
TNS4	-0.0679081
NEB	-0.06983
MYLK2	-0.0771303
AMOT	-0.0826853
AFAP1L1	-0.0854817
ACTA2	-0.0860709
MYO7A	-0.0863705
ABI3	-0.0909581
DIAPH1	-0.0926919
ARPC4	-0.0948519
KLHL21	-0.0988376
VCL	-0.101128
ENAH	-0.104948
CAPG	-0.105271
MYO1B	-0.110042
FHOD3	-0.115877
TCAP	-0.117065
ACTA1	-0.117089
TNNI1	-0.11951
TWF2	-0.122186
AFAP1	-0.124256
ROCK2	-0.126983
PDLIM2	-0.129303
PDLIM7	-0.13055
MYL9	-0.131548
PDLIM3	-0.139369
VASP	-0.139543
TMOD2	-0.1436
MYOZ1	-0.147116
ACTL6A	-0.15545
ABLIM1	-0.156502
ACTR2	-0.162182
LSP1	-0.165147
ABI1	-0.169086
FNBP1	-0.171343
CFL1	-0.17228
LRRC16A	-0.172885
TAGLN	-0.173126
MYO1F	-0.17755
MYLK	-0.178528
WIPF1	-0.183258
PHACTR2	-0.184421
TLN1	-0.185504
MYLK3	-0.193082
TPM4	-0.19601
ARPC5L	-0.199654
NEXN	-0.202469
PFN2	-0.206029
MYO7B	-0.206073
ARPM1	-0.207398
MYO1G	-0.208847
PARVG	-0.209668
PARVB	-0.214055
FMNL1	-0.217336
LCP1	-0.218826
SVIL	-0.229434
MYH9	-0.235942
WASF1	-0.243408
WAS	-0.247099
CNN3	-0.250133
ACTN4	-0.256351
MARCKS	-0.260518
DBN1	-0.260785
GSN	-0.266446
PFN1	-0.269825
CORO1A	-0.28198
TPM2	-0.282365
RLTPR	-0.284513
MYL12A	-0.2916
DIAPH2	-0.291887
ARPC1B	-0.29215
WASF3	-0.296439
WIPF3	-0.299538
ARPC5	-0.302795
CNN2	-0.316862
RDX	-0.318629
SMTN	-0.320818
ACTR3B	-0.323444
TAGLN2	-0.327635
ARPC2	-0.33375
RCSD1	-0.338497
TNNI2	-0.34341
DIAPH3	-0.345192
ACTG2	-0.345492
ACTN1	-0.34743
XIRP1	-0.351635
TMOD1	-0.361392
CALD1	-0.37406
LIMK2	-0.384432
MYO9B	-0.384466
MYLK4	-0.389509
CTTNBP2NL	-0.392984
FBLIM1	-0.394443
ZYX	-0.40549
ACTB	-0.421853
LIMK1	-0.436911
ANLN	-0.440927
ACTR3	-0.445274
FLNA	-0.446508
PLS3	-0.460058
TMSB10	-0.467336
TMSB15A	-0.49281
MYO1E	-0.50171
TMSB15B	-0.504525
MYO10	-0.522902
CORO1C	-0.535056
COTL1	-0.545711
MSN	-0.59536
FMNL2	-0.641017
FSCN1	-0.641204
MYO3B	-0.000826169
SYNPO2L	0.270354
TNNC1	0.0589695
MYO1H	-0.427738
MYL4	0.0218116
ACTN2	-0.0806118
FMN2	0.034262
TNNC2	-0.0306875
MYO18B	0.356445
MYH15	-0.216322
MYO3A	-0.204987
ACTC1	-0.0328166
TMOD4	0.0048198
MYO1A	-0.0636203
MYOT	0.0919425
MYL3	0.0514096
TNNT3	0.0409257
FSCN3	-0.0726204
ACTN3	-0.0551806
ACTL8	-0.326295
MYOZ2	0.0560024
TNNT2	-0.37528
TNNI3	0.155505
MYLPF	-0.0246478
MYH13	-0.0648631
MYH1	0.03915
VIL1	0.0473403
MYH8	0.0541564
MYH4	0.0361713
LMOD2	0.0981933
MYL7	0.0611773
MYH2	0.0181667
CAPZA3	-0.22848
MYH6	-0.0746846
MYL2	-0.00581166
MYH7	-0.0713168
XIRP2	0.0205635
MYH16	-0.318666
KLHL1	0.17135
ACTL7B	0.07416
ACTL7A	0.0824272
ACTL6B	0.0972721
MYL1	0.0250163
PFN3	0.0202493
TMSB4Y	0.0550504
ACTL9	-0.0232553
ACTRT2	-0.0468311
