# Supplementary material for: The actin cytoskeletal architecture of estrogen receptor positive breast cancer cells suppresses invasion
Source: Nat Commun. 2018 Jul 30;9:2980. doi: 10.1038/s41467-018-05367-2 (PMC6065369; doi:10.1038/s41467-018-05367-2)
Supplement: Supplementary file 10 — Supplementary Data 7 [file 41467_2018_5367_MOESM10_ESM.xlsx]

## Sheet: Table 7
ER-ChIP qPCR validation primer sequences
Peak				qPCR Target				Oligo
Name	Chromosome	Start	Stop	Chromosome	Start	Stop	Primer	Chromosome	Start	Stop	Sequence	Strand
PGR enhancer1 positive control	chr11	101170450	101169850	chr11	101170109	101170259		chr11	101170109	101170128	GCCTGACCTGTTGCTTCAAT	+
								chr11	101170240	101170259	GCAGGACGACTTCTCAGACC	-
Negative Control	N/A	N/A	N/A	chr10	100510973	100511037	Primer Design 1	chr10	100510973	100510993	CCTGGGGTATGTGTGGGTATC	+
								chr10	100511017	100511037	GGTTTAGGCTTGGTCTTCTCC	-
				chr10	100511024	100511081	Primer Design 2	chr10	100511024	100511043	ACCAAGCCTAAACCATCTCC	+
								chr10	100511064	100511081	AGGACCACCCCTGCTTAG	-
-42kb	chr14	100488888	100489702	chr14	100489487	100489537	Primer Design 1	chr14	100489487	100489507	TTCTAGCTGGCTCTTGGGGTA	+
								chr14	100489517	100489537	AAAAGGGCAAAAGGACAAGTG	-
				chr14	100489336	100489409	Primer Design 2	chr14	100489336	100489357	GCACTGATGGTTGTGATGATTT	+
								chr14	100489390	100489409	CCCAACCTCTCAAGCTCCTA	-
-40kb	chr14	100491117	100492608	chr14	100491628	100491677	Primer Design 1	chr14	100491628	100491648	CTCCTCCACACCACTCTAGCC	+
								chr14	100491657	100491677	TGTGTTCAAGGAACAGCACAA	-
				chr14	100491590	100491662	Primer Design 2	chr14	100491590	100491609	GGCCCTCTTATCAGATTCCA	+
								chr14	100491642	100491662	GCACAAGCTGGTAAGGCTAGA	-
+72kb	chr14	100603271	100604119	chr14	100603663	100603727	Primer Design 1	chr14	100603663	100603683	GCTCACATTCCAGAGAGACCT	+
								chr14	100603707	100603727	GTTGACCCTGACCTGTGATCT	-
				chr14	100603623	100603686	Primer Design 2	chr14	100603623	100603641	CTCGCCCTGTGGCTCTAGT	+
								chr14	100603667	100603686	GCCAGGTCTCTCTGGAATGT	-
+77kb	chr14	100608481	100609472	chr14	100609024	100609110	Primer Design 1	chr14	100609024	100609044	GCAGAGAGCACTCAGTTCCTG	+
								chr14	100609090	100609110	GCCTCATTCCCCTCATTTGTT	-
				chr14	100609046	100609110	Primer Design 2	chr14	100609046	100609064	TTGTCCAGTTCCCCCAAAG	+
								chr14	100609092	100609110	GCCTCATTCCCCTCATTTG	-
