# Supplementary material for: The actin cytoskeletal architecture of estrogen receptor positive breast cancer cells suppresses invasion
Source: Nat Commun. 2018 Jul 30;9:2980. doi: 10.1038/s41467-018-05367-2 (PMC6065369; doi:10.1038/s41467-018-05367-2)
Supplement: Supplementary file 11 — Supplementary Data 8 [file 41467_2018_5367_MOESM11_ESM.xlsx]

## Sheet: Table 8
Clinical information on patient samples (each set includes two samples collected before and after treatment with hormone therapy)
Pre/post treatment Set	Stage	Age	Menopause Status	Breast	ER Status	PR Status	Hormone Therapy
Set 1 (Patient#1)	1	80	Post	Upper Inner Quadrant	Positive	Negative	Oral Anastrozole (1mg daily for 55 days)
Set 2 (Patient#2)	2	69	Post	Upper Outer Quandrant	Positive	Positive	Intramuscular Fulvestrant (500mg every 2 weeks for 160 days)
							Oral Anastrozole (1mg daily for 90 days)
Set 3 (Patient#3)	3	57	Post	Axillary Tail	Positive	Positive	Intramuscular Fulvestrant (250mg every 28 days for 146 days)
							Oral Anastrozole (1mg
