# Supplementary material for: The actin cytoskeletal architecture of estrogen receptor positive breast cancer cells suppresses invasion
Source: Nat Commun. 2018 Jul 30;9:2980. doi: 10.1038/s41467-018-05367-2 (PMC6065369; doi:10.1038/s41467-018-05367-2)
Supplement: Supplementary file 12 — Supplementary Data 9 [file 41467_2018_5367_MOESM12_ESM.xlsx]

## Sheet: Table 9
qPCR primer sequences
Primer Name	Sequence
cyclin D1 FWD2	CGC CCC ACC CCT CCA G
cyclin D1 REV2	CCG CCC AGA CCC TCA GAC T
cyclin D1 FWD3	ACG AAG GTC TGC GCG TGT T
cyclin D1 REV3	CCG CTG GCC ATG AAC TAC CT
EVL FWD 38	CTT CCG TGA TGG TCT ACG ATG
EVL REV 170	TGC AAC TTG ACT CCA ACG ACT
EVL FWD 209	GGC TGA AGT ACA ATC AGG CCA
EVL REV 285	TGC AAA GTT TAA GCC GTA GAC C
EVL FWD 295	GAG GCA ACC ACG TTC TCC AAT
EVL REV 423	TCT TCT CTG GAT GTC CAT CTC AT
PGR FWD 1613	ACC CGC CCT ATC TCA ACT ACC
PGR REV 1745	AGG ACA CCA TAA TGA CAG CCT
PGR FWD 1734	TTA TGG TGT CCT TAC CTG TGG G
PGR REV 1845	GCG GAT TTT ATC AAC GAT GCA G
GAPDH FWD 108	GGA GCG AGA TCC CTC CAA AAT
GAPDH REV 304	GGC TGT TGT CAT ACT TCT CAT GG
GAPDH FWD 371	ACA ACT TTG GTA TCG TGG AAG G
GAPDH REV 471	GCC ATC ACG CCA CAG TTT C
GAPDH FWD 694	CTG GGC TAC ACT GAG CAC C
GAPDH REV 794	AAG TGG TCG TTG AGG GCA ATG
